# Supplementary material for: Biosecurity Practices in Portuguese Small Ruminant Farms: Current Status and Future Directions
Source: Vet Sci. 2025 Apr 4;12(4):334. doi: 10.3390/vetsci12040334 (PMC12030838; doi:10.3390/vetsci12040334)
Supplement: Supplementary file 1 [file vetsci-12-00334-s001.zip]

Archive with 1 entries (1 files):
- vetsci-3518297-supplementary.xlsx
