# Supplementary material for: Biosecurity Practices in Portuguese Small Ruminant Farms: Current Status and Future Directions
Source: Vet Sci. 2025 Apr 4;12(4):334. doi: 10.3390/vetsci12040334 (PMC12030838; doi:10.3390/vetsci12040334)
Supplement: Supplementary file 1 [file vetsci-12-00334-s001.zip › vetsci-3518297-supplementary.xlsx]

## Sheet: Folha1
FARM	Age	Location	Education	Specific training	Sheep	Goats	Specie	Total animals	Herd size	Production	Farm management	Veterinary management	Knowledge about de definition of biosecurity	Knowledge about the concept of biocontention	Which of the following options do you consider to be the main reason for implementing a biosecurity plan on the farm?	1.1.The fence is in good condition	1.1 SCORE	1.2.Potential contact with wildlife	1.2.SCORE	1.3.Existence of separate entrances to the farm for staff and visitors	1.3.SCORE	MODULE 1. PHYSICAL PROTECTION MEASURES. TOTAL SCORE	2.1.Existence of a cleaning and disinfection program	2.1.SCORE	2.2.Proper cleaning and disinfection of infrastructures and/or equipments	2.2.SCORE	2.3.Maintenance of animals´ feeders properly cleaned and disinfected	2.3.SCORE	2.4.Cleaning and disinfection of work clothes	2.4.SCORE	MODULE 2. CLEANING AND DISINFECTION. TOTAL SCORE	3.1.Floor, ceiling and walls designed for easy cleaning and disinfection	3.1.Floor, ceiling and walls designed for easy cleaning and disinfection	3.2.Existence of a maternity area	3.2.Existence of a maternity area	3.3.Existence of an area for kids and/or lambs	3.3.Existence of an area for kids and/or lambs	3.4.Existence of a specific area for sick animals	3.4.Existence of a specific area for sick animals	3.5.Existence of footbaths	3.5.Existence of footbaths	3.6.Existence of wheel washes	3.6.Existence of wheel washes	MODULE 3. FACILITIES. TOTAL SCORE	4.1.Windows with mosquito nets	4.1.Windows with mosquito nets	4.2.Existence of rodent control program	4.2.Existence of rodent control program	4.3.Existence of insect control program
35	>66	Norte	9ºano/4ºano antigo	Sim	25	0	Sheep	25	"less 50"	Meat	Semi-intensive	When necessary	Do not know	No	The implementation of biosecurity measures has no impact on the management of the farm	No	0	Yes	0	No	0	0	No	0	No	0	Yes	1	No	0	1	No	0	No	0	No	0	No	1	No	0	No	0	1	No	0	No	0	No
43	46-55	Norte	9ºano/4ºano antigo	Sim	0	29	Goats	29	"less 50"	Meat	Semi-intensive	When necessary	No	No	The implementation of biosecurity measures has no impact on the management of the farm	No	0	Yes	0	No	0	0	No	0	No	0	Yes	1	No	0	1	No	0	No	0	No	0	No	1	No	0	No	0	1	No	0	No	0	No
229	46-55	Norte	9ºano/4ºano antigo	Sim	32	0	Sheep	32	"less 50"	Meat	Semi-intensive	When necessary	Yes	No	Improve the animal welfare	Yes	1	Yes	0	No	0	1	No	0	No	0	No	0	No	0	0	No	0	No	0	No	0	No	1	No	0	No	0	1	No	0	No	0	No
243	>66	Norte	9ºano/4ºano antigo	Sim	34	0	Sheep	34	"less 50"	Meat	Semi-intensive	When necessary	No	No	The implementation of biosecurity measures has no impact on the management of the farm	No	0	Yes	0	No	0	0	No	0	No	0	Yes	1	No	0	1	No	0	No	0	No	0	No	1	No	0	No	0	1	No	0	No	0	No
244	>66	Norte	9ºano/4ºano antigo	Não	20	0	Sheep	20	"less 50"	Meat & milk	Semi-intensive	When necessary	No	No	The implementation of biosecurity measures has no impact on the management of the farm	No	0	Yes	0	No	0	0	No	0	No	0	Yes	1	No	0	1	No	0	No	0	No	0	No	1	No	0	No	0	1	No	0	No	0	No
248	>66	Norte	9ºano/4ºano antigo	Não	10	10	Sheep & Goats	20	"less 50"	Meat	Semi-intensive	When necessary	Do not know	No	The implementation of biosecurity measures has no impact on the management of the farm	No	0	Yes	0	No	0	0	No	0	No	0	Yes	1	No	0	1	No	0	No	0	No	0	No	1	No	0	No	0	1	No	0	No	0	No
252	>66	Norte	9ºano/4ºano antigo	Sim	16	5	Sheep & Goats	21	"less 50"	Meat	Semi-intensive	When necessary	Do not know	No	The implementation of biosecurity measures has no impact on the management of the farm	No	0	Yes	0	No	0	0	No	0	No	0	Yes	1	No	0	1	No	0	No	0	No	0	No	1	No	0	No	0	1	No	0	No	0	No
47	46-55	Norte	9ºano/4ºano antigo	Sim	0	24	Goats	24	"less 50"	Meat	Semi-intensive	When necessary	Do not know	No	The implementation of biosecurity measures has no impact on the management of the farm	No	0	Yes	0	No	0	0	No	0	No	0	Yes	1	No	0	1	No	0	No	0	No	0	No	1	No	0	No	0	1	No	0	No	0	No
247	46-55	Norte	9ºano/4ºano antigo	Não	17	0	Sheep	17	"less 50"	Meat	Semi-intensive	When necessary	Do not know	No	The implementation of biosecurity measures has no impact on the management of the farm	No	0	Yes	0	No	0	0	No	0	No	0	Yes	1	No	0	1	No	0	No	0	No	0	No	1	No	0	No	0	1	No	0	No	0	No
42	46-55	Norte	9ºano/4ºano antigo	Sim	19	0	Sheep	19	"less 50"	Meat	Semi-intensive	When necessary	Yes	No	Increase the economic performance of the farm	No	0	No	1	No	0	1	No	0	No	0	Yes	1	No	0	1	No	0	No	0	No	0	No	1	No	0	No	0	1	No	0	No	0	No
46	>66	Norte	9ºano/4ºano antigo	Não	23	1	Sheep & Goats	24	"less 50"	Meat	Semi-intensive	When necessary	Do not know	No	The implementation of biosecurity measures has no impact on the management of the farm	No	0	No	1	No	0	1	No	0	No	0	Yes	1	No	0	1	No	0	No	0	No	0	No	1	Yes	1	No	0	2	No	0	No	0	No
110	>66	Norte	9ºano/4ºano antigo	Sim	34	0	Sheep	34	"less 50"	Meat	Semi-intensive	When necessary	Do not know	No	The implementation of biosecurity measures has no impact on the management of the farm	No	0	No	1	No	0	1	No	0	No	0	Yes	1	No	0	1	No	0	No	0	No	0	No	1	No	0	No	0	1	No	0	No	0	No
32	46-55	Norte	9ºano/4ºano antigo	Sim	0	21	Goats	21	"less 50"	Meat	Semi-intensive	When necessary	Do not know	No	The implementation of biosecurity measures has no impact on the management of the farm	Yes	1	Yes	0	No	0	1	No	0	No	0	Yes	1	No	0	1	No	0	No	0	No	0	No	1	No	0	No	0	1	No	0	No	0	No
37	>66	Norte	9ºano/4ºano antigo	Sim	25	0	Sheep	25	"less 50"	Meat	Semi-intensive	When necessary	Do not know	No	The implementation of biosecurity measures has no impact on the management of the farm	No	0	Yes	0	No	0	0	No	0	No	0	Yes	1	No	0	1	No	0	No	0	No	0	No	1	No	0	No	0	1	No	0	No	0	No
78	46-55	Alentejo	Ensino superior	Sim	0	17	Goats	17	"less 50"	Meat	Extensive	Veterinary employed	Yes	Yes	Increase the economic performance of the farm	No	0	Yes	0	No	0	0	No	0	No	0	Yes	1	No	0	1	No	0	No	0	No	0	No	1	No	0	No	0	1	No	0	No	0	No
169	>66	Norte	9ºano/4ºano antigo	Não	5	5	Sheep & Goats	10	"less 50"	Meat	Semi-intensive	When necessary	Do not know	No	The implementation of biosecurity measures has no impact on the management of the farm	No	0	Yes	0	No	0	0	No	0	No	0	No	0	Yes	1	1	No	0	No	0	No	0	No	1	No	0	No	0	1	No	0	No	0	No
176	>66	Norte	9ºano/4ºano antigo	Sim	15	0	Sheep	15	"less 50"	Meat	Semi-intensive	When necessary	Yes	No	Increase the economic performance of the farm	No	0	Yes	0	No	0	0	No	0	Yes	1	No	0	No	0	1	No	0	No	0	No	0	No	1	No	0	No	0	1	No	0	No	0	No
223	>66	Norte	9ºano/4ºano antigo	Sim	21	1	Sheep & Goats	22	"less 50"	Meat	Semi-intensive	When necessary	Do not know	No	The implementation of biosecurity measures has no impact on the management of the farm	No	0	Yes	0	No	0	0	No	0	No	0	Yes	1	No	0	1	No	0	No	0	No	0	No	1	No	0	No	0	1	No	0	No	0	No
224	46-55	Norte	9ºano/4ºano antigo	Sim	33	0	Sheep	33	"less 50"	Milk	Semi-intensive	When necessary	Do not know	No	The implementation of biosecurity measures has no impact on the management of the farm	No	0	Yes	0	No	0	0	No	0	No	0	Yes	1	No	0	1	No	0	No	0	No	0	No	1	No	0	No	0	1	No	0	No	0	No
228	46-55	Norte	9ºano/4ºano antigo	Sim	23	0	Sheep	23	"less 50"	Meat	Semi-intensive	When necessary	Do not know	No	The implementation of biosecurity measures has no impact on the management of the farm	No	0	Yes	0	No	0	0	No	0	No	0	Yes	1	No	0	1	No	0	No	0	No	0	No	1	No	0	No	0	1	No	0	No	0	No
233	>66	Norte	9ºano/4ºano antigo	Não	0	25	Goats	25	"less 50"	Meat	Semi-intensive	When necessary	Do not know	No	The implementation of biosecurity measures has no impact on the management of the farm	No	0	Yes	0	No	0	0	No	0	No	0	Yes	1	No	0	1	No	0	No	0	No	0	No	1	No	0	No	0	1	No	0	No	0	No
234	>66	Norte	9ºano/4ºano antigo	Sim	30	0	Sheep	30	"less 50"	Meat	Semi-intensive	When necessary	Do not know	No	The implementation of biosecurity measures has no impact on the management of the farm	No	0	Yes	0	No	0	0	No	0	No	0	Yes	1	No	0	1	No	0	No	0	No	0	No	1	No	0	No	0	1	No	0	No	0	No
245	>66	Norte	9ºano/4ºano antigo	Sim	13	0	Sheep	13	"less 50"	Meat	Semi-intensive	When necessary	Do not know	No	The implementation of biosecurity measures has no impact on the management of the farm	No	0	Yes	0	No	0	0	No	0	Yes	1	Yes	1	No	0	2	No	0	No	0	No	0	No	1	No	0	No	0	1	No	0	No	0	No
254	>66	Norte	9ºano/4ºano antigo	Sim	37	0	Sheep	37	"less 50"	Meat	Semi-intensive	When necessary	Do not know	No	The implementation of biosecurity measures has no impact on the management of the farm	No	0	Yes	0	No	0	0	No	0	No	0	Yes	1	No	0	1	No	0	No	0	No	0	No	1	No	0	No	0	1	Yes	1	No	0	No
255	>66	Norte	9ºano/4ºano antigo	Sim	0	21	Goats	21	"less 50"	Milk	Semi-intensive	When necessary	Do not know	No	The implementation of biosecurity measures has no impact on the management of the farm	No	0	Yes	0	No	0	0	No	0	No	0	Yes	1	No	0	1	No	0	No	0	No	0	No	1	No	0	No	0	1	No	0	No	0	No
261	>66	Norte	9ºano/4ºano antigo	Não	10	17	Sheep & Goats	27	"less 50"	Meat & milk	Extensive	When necessary	No	No	The implementation of biosecurity measures has no impact on the management of the farm	No	0	Yes	0	No	0	0	No	0	No	0	Yes	1	No	0	1	No	0	No	0	No	0	No	1	No	0	No	0	1	No	0	No	0	No
269	>66	Norte	9ºano/4ºano antigo	Sim	0	35	Goats	35	"less 50"	Meat	Semi-intensive	When necessary	Do not know	No	The implementation of biosecurity measures has no impact on the management of the farm	No	0	Yes	0	No	0	0	No	0	No	0	Yes	1	No	0	1	No	0	No	0	No	0	No	1	No	0	No	0	1	No	0	No	0	No
276	>66	Centro	9ºano/4ºano antigo	Não	0	40	Goats	40	"less 50"	Meat & milk	Extensive	When necessary	Yes	No	The implementation of biosecurity measures has no impact on the management of the farm	No	0	Yes	0	No	0	0	No	0	No	0	Yes	1	No	0	1	No	0	No	0	No	0	No	1	No	0	No	0	1	Yes	1	No	0	No
14	>66	Norte	9ºano/4ºano antigo	Não	0	24	Goats	24	"less 50"	Meat	Semi-intensive	When necessary	Do not know	No	The implementation of biosecurity measures has no impact on the management of the farm	No	0	Yes	0	No	0	0	No	0	No	0	No	0	No	0	0	No	0	No	0	No	0	No	1	No	0	No	0	1	No	0	No	0	No
253	>66	Norte	9ºano/4ºano antigo	Sim	22	0	Sheep	22	"less 50"	Meat	Semi-intensive	When necessary	Do not know	No	The implementation of biosecurity measures has no impact on the management of the farm	No	0	Yes	0	No	0	0	No	0	No	0	Yes	1	No	0	1	No	0	No	0	No	0	No	1	No	0	No	0	1	No	0	No	0	No
268	>66	Norte	9ºano/4ºano antigo	Não	19	6	Sheep & Goats	25	"less 50"	Meat	Semi-intensive	When necessary	Yes	No	Increase the economic performance of the farm	No	0	Yes	0	No	0	0	No	0	No	0	Yes	1	No	0	1	No	0	No	0	No	0	No	1	No	0	No	0	1	Yes	1	No	0	No
27	>66	Norte	9ºano/4ºano antigo	Sim	20	0	Sheep	20	"less 50"	Meat	Semi-intensive	When necessary	Do not know	No	The implementation of biosecurity measures has no impact on the management of the farm	No	0	No	1	No	0	1	No	0	No	0	Yes	1	No	0	1	No	0	No	0	No	0	No	1	No	0	No	0	1	No	0	No	0	No
15	>66	Norte	9ºano/4ºano antigo	Sim	26	0	Sheep	26	"less 50"	Meat & milk	Semi-intensive	When necessary	Do not know	No	The implementation of biosecurity measures has no impact on the management of the farm	No	0	Yes	0	No	0	0	No	0	No	0	Yes	1	No	0	1	No	0	No	0	No	0	No	1	No	0	No	0	1	No	0	No	0	No
25	>66	Norte	9ºano/4ºano antigo	Sim	34	0	Sheep	34	"less 50"	Meat	Semi-intensive	When necessary	Yes	No	Increase the economic performance of the farm	No	0	Yes	0	No	0	0	No	0	No	0	Yes	1	No	0	1	No	0	No	0	No	0	No	1	No	0	No	0	1	No	0	No	0	No
28	46-55	Norte	9ºano/4ºano antigo	Não	0	21	Goats	21	"less 50"	Meat	Semi-intensive	When necessary	Do not know	No	The implementation of biosecurity measures has no impact on the management of the farm	No	0	Yes	0	No	0	0	No	0	No	0	Yes	1	No	0	1	No	0	No	0	No	0	No	1	No	0	No	0	1	No	0	No	0	No
44	>66	Norte	9ºano/4ºano antigo	Sim	10	12	Sheep & Goats	22	"less 50"	Meat	Semi-intensive	When necessary	No	No	The implementation of biosecurity measures has no impact on the management of the farm	Yes	1	Yes	0	No	0	1	No	0	No	0	Yes	1	No	0	1	No	0	No	0	No	0	No	1	No	0	No	0	1	No	0	No	0	No
62	>66	Norte	9ºano/4ºano antigo	Não	56	0	Sheep	56	"51-100"	Meat	Semi-intensive	When necessary	Do not know	No	The implementation of biosecurity measures has no impact on the management of the farm	No	0	Yes	0	No	0	0	No	0	No	0	Yes	1	Yes	1	2	No	0	No	0	No	0	No	1	No	0	No	0	1	No	0	No	0	No
81	>66	Centro	9ºano/4ºano antigo	Não	100	0	Sheep	100	"51-100"	Meat & milk	Extensive	Veterinary employed	No	No	The implementation of biosecurity measures has no impact on the management of the farm	No	0	Yes	0	No	0	0	No	0	Yes	1	Yes	1	No	0	2	No	0	No	0	No	0	Yes	1	Yes	1	No	0	2	No	0	No	0	No
85	>66	Centro	9ºano/4ºano antigo	Não	15	22	Sheep & Goats	37	"less 50"	Meat & milk	Extensive	When necessary	No	No	The implementation of biosecurity measures has no impact on the management of the farm	No	0	Yes	0	No	0	0	No	0	No	0	Yes	1	No	0	1	No	0	No	0	No	0	No	1	No	0	No	0	1	No	0	No	0	No
100	>66	Norte	9ºano/4ºano antigo	Não	34	0	Sheep	34	"less 50"	Milk	Semi-intensive	When necessary	Do not know	No	The implementation of biosecurity measures has no impact on the management of the farm	Yes	1	Yes	0	No	0	1	No	0	No	0	Yes	1	No	0	1	No	0	No	0	No	0	No	1	No	0	No	0	1	No	0	No	0	No
111	>66	Norte	9ºano/4ºano antigo	Não	0	26	Goats	26	"less 50"	Meat	Semi-intensive	When necessary	Do not know	No	The implementation of biosecurity measures has no impact on the management of the farm	No	0	Yes	0	No	0	0	No	0	No	0	Yes	1	No	0	1	No	0	No	0	No	0	No	1	No	0	No	0	1	No	0	No	0	No
156	>66	Norte	9ºano/4ºano antigo	Sim	10	0	Sheep	10	"less 50"	Milk	Semi-intensive	When necessary	Do not know	No	The implementation of biosecurity measures has no impact on the management of the farm	No	0	Yes	0	No	0	0	No	0	No	0	Yes	1	Yes	1	2	No	0	No	0	No	0	No	1	No	0	No	0	1	No	0	No	0	No
219	>66	Centro	9ºano/4ºano antigo	Não	0	25	Goats	25	"less 50"	Meat	Extensive	Veterinary employed	No	No	The implementation of biosecurity measures has no impact on the management of the farm	No	0	Yes	0	No	0	0	No	0	No	0	Yes	1	No	0	1	No	0	No	0	No	0	No	1	No	0	No	0	1	No	0	No	0	No
220	>66	Norte	9ºano/4ºano antigo	Não	34	0	Sheep	34	"less 50"	Meat & milk	Semi-intensive	When necessary	No	No	The implementation of biosecurity measures has no impact on the management of the farm	No	0	Yes	0	No	0	0	No	0	No	0	Yes	1	No	0	1	No	0	No	0	No	0	No	1	No	0	No	0	1	No	0	No	0	No
222	>66	Norte	9ºano/4ºano antigo	Sim	20	0	Sheep	20	"less 50"	Meat	Semi-intensive	When necessary	Do not know	No	The implementation of biosecurity measures has no impact on the management of the farm	No	0	Yes	0	No	0	0	No	0	No	0	Yes	1	No	0	1	No	0	No	0	No	0	No	1	No	0	No	0	1	No	0	No	0	No
231	46-55	Norte	9ºano/4ºano antigo	Sim	24	0	Sheep	24	"less 50"	Meat	Semi-intensive	When necessary	Do not know	No	The implementation of biosecurity measures has no impact on the management of the farm	Yes	1	Yes	0	No	0	1	No	0	No	0	Yes	1	No	0	1	No	0	No	0	No	0	No	1	Yes	1	No	0	2	No	0	No	0	No
235	>66	Centro	9ºano/4ºano antigo	Não	20	8	Sheep & Goats	28	"less 50"	Meat & milk	Extensive	When necessary	No	No	The implementation of biosecurity measures has no impact on the management of the farm	No	0	Yes	0	No	0	0	No	0	No	0	Yes	1	No	0	1	No	0	No	0	No	0	No	1	No	0	No	0	1	No	0	No	0	No
256	>66	Norte	9ºano/4ºano antigo	Não	0	11	Goats	11	"less 50"	Meat	Semi-intensive	When necessary	Do not know	No	The implementation of biosecurity measures has no impact on the management of the farm	No	0	Yes	0	No	0	0	No	0	Yes	1	Yes	1	No	0	2	No	0	No	0	No	0	No	1	No	0	No	0	1	No	0	No	0	No
257	46-55	Norte	9ºano/4ºano antigo	Não	0	14	Goats	14	"less 50"	Meat	Semi-intensive	When necessary	No	No	The implementation of biosecurity measures has no impact on the management of the farm	Yes	1	Yes	0	No	0	1	No	0	Yes	1	Yes	1	No	0	2	No	0	No	0	No	0	No	1	No	0	No	0	1	No	0	No	0	No
259	>66	Norte	9ºano/4ºano antigo	Não	0	23	Goats	23	"less 50"	Meat	Semi-intensive	When necessary	Do not know	No	The implementation of biosecurity measures has no impact on the management of the farm	No	0	Yes	0	No	0	0	No	0	No	0	Yes	1	No	0	1	No	0	No	0	No	0	No	1	No	0	No	0	1	No	0	No	0	No
267	>66	Centro	9ºano/4ºano antigo	Não	0	37	Goats	37	"less 50"	Meat & milk	Extensive	When necessary	No	No	The implementation of biosecurity measures has no impact on the management of the farm	No	0	Yes	0	No	0	0	No	0	No	0	Yes	1	No	0	1	No	0	No	0	No	0	No	1	No	0	No	0	1	No	0	No	0	No
251	>66	Norte	9ºano/4ºano antigo	Sim	20	20	Sheep & Goats	40	"less 50"	Meat	Semi-intensive	When necessary	Do not know	No	The implementation of biosecurity measures has no impact on the management of the farm	No	0	Yes	0	No	0	0	No	0	No	0	Yes	1	No	0	1	No	0	No	0	No	0	No	1	Yes	1	No	0	2	No	0	No	0	No
29	>66	Norte	9ºano/4ºano antigo	Não	0	28	Goats	28	"less 50"	Meat	Semi-intensive	When necessary	Do not know	No	The implementation of biosecurity measures has no impact on the management of the farm	No	0	Yes	0	No	0	0	No	0	No	0	Yes	1	No	0	1	No	0	No	0	No	0	No	1	No	0	No	0	1	No	0	No	0	No
65	>66	Norte	9ºano/4ºano antigo	Sim	32	10	Sheep & Goats	42	"less 50"	Meat	Semi-intensive	When necessary	Yes	No	Improve the quality and safety of products	No	0	Yes	0	No	0	0	No	0	No	0	No	0	Yes	1	1	No	0	No	0	No	0	No	1	No	0	Yes	1	2	No	0	No	0	No
272	46-55	Norte	9ºano/4ºano antigo	Sim	0	10	Goats	10	"less 50"	Meat	Semi-intensive	When necessary	Do not know	No	The implementation of biosecurity measures has no impact on the management of the farm	No	0	Yes	0	No	0	0	No	0	No	0	Yes	1	Yes	1	2	No	0	No	0	No	0	No	1	No	0	No	0	1	No	0	No	0	No
50	36-45	Centro	9ºano/4ºano antigo	Não	40	0	Sheep	40	"less 50"	Meat & milk	Extensive	Veterinary employed	Yes	Yes	Improve the quality and safety of products	No	0	No	1	No	0	1	No	0	No	0	Yes	1	No	0	1	No	0	No	0	No	0	No	1	No	0	No	0	1	No	0	No	0	No
83	>66	Norte	9ºano/4ºano antigo	Sim	22	0	Sheep	22	"less 50"	Meat	Semi-intensive	When necessary	Do not know	No	The implementation of biosecurity measures has no impact on the management of the farm	No	0	No	1	No	0	1	No	0	No	0	Yes	1	No	0	1	No	0	No	0	No	0	No	1	No	0	No	0	1	No	0	No	0	No
138	>66	Norte	9ºano/4ºano antigo	Sim	0	11	Goats	11	"less 50"	Meat	Semi-intensive	When necessary	No	No	The implementation of biosecurity measures has no impact on the management of the farm	No	0	No	1	No	0	1	No	0	Yes	1	No	0	No	0	1	No	0	No	0	No	0	No	1	No	0	No	0	1	No	0	No	0	No
19	>66	Norte	9ºano/4ºano antigo	Não	22	0	Sheep	22	"less 50"	Meat	Semi-intensive	When necessary	Do not know	No	The implementation of biosecurity measures has no impact on the management of the farm	No	0	No	1	No	0	1	No	0	No	0	Yes	1	No	0	1	No	0	No	0	No	0	No	1	No	0	No	0	1	No	0	No	0	No
40	46-55	Norte	9ºano/4ºano antigo	Não	0	23	Goats	23	"less 50"	Meat	Semi-intensive	When necessary	Do not know	No	The implementation of biosecurity measures has no impact on the management of the farm	No	0	No	1	No	0	1	No	0	No	0	Yes	1	No	0	1	No	0	No	0	No	0	No	1	No	0	No	0	1	No	0	No	0	No
77	>66	Norte	9ºano/4ºano antigo	Não	23	0	Sheep	23	"less 50"	Meat	Semi-intensive	When necessary	Do not know	No	The implementation of biosecurity measures has no impact on the management of the farm	No	0	No	1	No	0	1	No	0	No	0	Yes	1	No	0	1	No	0	No	0	No	0	No	1	No	0	No	0	1	No	0	No	0	No
80	>66	Norte	9ºano/4ºano antigo	Sim	45	0	Sheep	45	"less 50"	Meat	Semi-intensive	When necessary	Do not know	No	The implementation of biosecurity measures has no impact on the management of the farm	No	0	No	1	No	0	1	No	0	Yes	1	Yes	1	No	0	2	No	0	No	0	No	0	Yes	1	No	0	No	0	1	No	0	No	0	No
181	>66	Norte	9ºano/4ºano antigo	Sim	12	0	Sheep	12	"less 50"	Meat	Semi-intensive	When necessary	Do not know	No	The implementation of biosecurity measures has no impact on the management of the farm	No	0	No	1	No	0	1	No	0	Yes	1	Yes	1	No	0	2	No	0	No	0	No	0	No	1	No	0	No	0	1	No	0	No	0	No
12	26-35	Centro	12ºano	Não	25	0	Sheep	25	"less 50"	Meat & milk	Extensive	When necessary	No	No	The implementation of biosecurity measures has no impact on the management of the farm	No	0	Yes	0	No	0	0	No	0	No	0	Yes	1	No	0	1	No	0	No	0	No	0	No	1	No	0	No	0	1	No	0	No	0	No
13	>66	Centro	9ºano/4ºano antigo	Não	17	0	Sheep	17	"less 50"	Meat & milk	Extensive	When necessary	No	No	The implementation of biosecurity measures has no impact on the management of the farm	Yes	1	Yes	0	No	0	1	No	0	No	0	Yes	1	No	0	1	No	0	No	0	No	0	No	1	No	0	No	0	1	No	0	No	0	No
16	>66	Norte	9ºano/4ºano antigo	Não	22	0	Sheep	22	"less 50"	Meat	Semi-intensive	When necessary	Do not know	No	The implementation of biosecurity measures has no impact on the management of the farm	No	0	Yes	0	No	0	0	No	0	No	0	Yes	1	No	0	1	No	0	No	0	No	0	No	1	Yes	1	No	0	2	No	0	No	0	No
17	>66	Norte	9ºano/4ºano antigo	Não	23	0	Sheep	23	"less 50"	Meat	Semi-intensive	When necessary	Do not know	No	The implementation of biosecurity measures has no impact on the management of the farm	No	0	Yes	0	No	0	0	No	0	No	0	Yes	1	No	0	1	No	0	No	0	No	0	No	1	Yes	1	No	0	2	No	0	No	0	No
23	46-55	Norte	12ºano	Sim	42	0	Sheep	42	"less 50"	Meat	Semi-intensive	When necessary	Do not know	No	The implementation of biosecurity measures has no impact on the management of the farm	No	0	Yes	0	No	0	0	No	0	No	0	Yes	1	Yes	1	2	No	0	No	0	No	0	No	1	No	0	No	0	1	No	0	No	0	No
33	46-55	Norte	9ºano/4ºano antigo	Sim	28	0	Sheep	28	"less 50"	Milk	Semi-intensive	When necessary	Do not know	No	The implementation of biosecurity measures has no impact on the management of the farm	Yes	1	Yes	0	No	0	1	No	0	No	0	Yes	1	No	0	1	No	0	No	0	No	0	No	1	Yes	1	No	0	2	No	0	No	0	No
41	>66	Centro	9ºano/4ºano antigo	Não	28	0	Sheep	28	"less 50"	Meat & milk	Extensive	When necessary	No	No	The implementation of biosecurity measures has no impact on the management of the farm	No	0	Yes	0	No	0	0	No	0	No	0	Yes	1	No	0	1	No	0	No	0	No	0	No	1	No	0	No	0	1	No	0	No	0	No
56	>66	Centro	9ºano/4ºano antigo	Não	0	200	Goats	200	"151-200"	Meat & milk	Semi-intensive	When necessary	No	No	The implementation of biosecurity measures has no impact on the management of the farm	No	0	Yes	0	No	0	0	No	0	No	0	No	0	No	0	0	No	0	No	0	No	0	No	1	No	0	No	0	1	Yes	1	No	0	Yes
58	46-55	Norte	9ºano/4ºano antigo	Não	150	50	Sheep & Goats	200	"151-200"	Meat & milk	Semi-intensive	When necessary	No	No	The implementation of biosecurity measures has no impact on the management of the farm	No	0	Yes	0	No	0	0	No	0	No	0	No	0	No	0	0	Yes	1	No	0	No	0	No	1	No	0	No	0	2	No	0	No	0	Yes
68	26-35	Norte	12ºano	Não	55	45	Sheep & Goats	100	"51-100"	Meat & milk	Extensive	When necessary	Yes	No	Increase the economic performance of the farm	No	0	Yes	0	No	0	0	No	0	No	0	No	0	Yes	1	1	No	0	No	0	No	0	No	1	Yes	1	No	0	2	No	0	No	0	No
86	56-65	Centro	12ºano	Sim	30	0	Sheep	30	"less 50"	Meat & milk	Extensive	When necessary	No	No	The implementation of biosecurity measures has no impact on the management of the farm	No	0	Yes	0	No	0	0	No	0	No	0	Yes	1	No	0	1	No	0	No	0	No	0	No	1	Yes	1	No	0	2	No	0	No	0	No
122	56-65	Centro	9ºano/4ºano antigo	Não	0	55	Goats	55	"51-100"	Meat & milk	Extensive	When necessary	No	No	The implementation of biosecurity measures has no impact on the management of the farm	No	0	Yes	0	No	0	0	No	0	No	0	Yes	1	Yes	1	2	No	0	No	0	No	0	No	1	No	0	No	0	1	No	0	No	0	No
134	>66	Norte	9ºano/4ºano antigo	Sim	54	0	Sheep	54	"51-100"	Milk	Semi-intensive	When necessary	Do not know	No	The implementation of biosecurity measures has no impact on the management of the farm	No	0	Yes	0	No	0	0	No	0	No	0	No	0	Yes	1	1	No	0	No	0	No	0	No	1	No	0	No	0	1	No	0	No	0	No
155	>66	Norte	9ºano/4ºano antigo	Sim	7	0	Sheep	7	"less 50"	Meat & milk	Semi-intensive	When necessary	Do not know	No	The implementation of biosecurity measures has no impact on the management of the farm	No	0	Yes	0	No	0	0	No	0	Yes	1	Yes	1	Yes	1	3	No	0	No	0	No	0	No	1	No	0	No	0	1	No	0	No	0	No
160	26-35	Centro	12ºano	Não	0	8	Goats	8	"less 50"	Meat & milk	Extensive	When necessary	Yes	Yes	Increase the economic performance of the farm	No	0	Yes	0	No	0	0	No	0	No	0	Yes	1	Yes	1	2	No	0	No	0	No	0	No	1	No	0	No	0	1	No	0	No	0	No
164	46-55	Norte	9ºano/4ºano antigo	Sim	0	9	Goats	9	"less 50"	Meat	Semi-intensive	When necessary	Do not know	No	The implementation of biosecurity measures has no impact on the management of the farm	No	0	Yes	0	No	0	0	No	0	No	0	Yes	1	Yes	1	2	No	0	No	0	No	0	No	1	No	0	No	0	1	No	0	No	0	No
166	>66	Norte	9ºano/4ºano antigo	Não	5	5	Sheep & Goats	10	"less 50"	Meat	Semi-intensive	When necessary	Do not know	No	The implementation of biosecurity measures has no impact on the management of the farm	No	0	Yes	0	No	0	0	No	0	No	0	Yes	1	Yes	1	2	No	0	No	0	No	0	No	1	No	0	No	0	1	No	0	No	0	No
170	56-65	Norte	Ensino superior	Não	0	2	Goats	2	"less 50"	Meat & milk	Extensive	When necessary	No	No	The implementation of biosecurity measures has no impact on the management of the farm	No	0	Yes	0	No	0	0	No	0	Yes	1	Yes	1	Yes	1	3	No	0	No	0	No	0	No	1	No	0	No	0	1	No	0	No	0	No
177	>66	Norte	9ºano/4ºano antigo	Não	11	0	Sheep	11	"less 50"	Meat	Semi-intensive	When necessary	Do not know	No	The implementation of biosecurity measures has no impact on the management of the farm	No	0	Yes	0	No	0	0	No	0	Yes	1	Yes	1	No	0	2	No	0	No	0	No	0	No	1	No	0	No	0	1	No	0	No	0	No
182	>66	Norte	9ºano/4ºano antigo	Não	29	0	Sheep	29	"less 50"	Meat	Semi-intensive	When necessary	Do not know	No	The implementation of biosecurity measures has no impact on the management of the farm	Yes	1	Yes	0	No	0	1	No	0	No	0	Yes	1	No	0	1	No	0	No	0	No	0	No	1	No	0	No	0	1	No	0	No	0	No
184	>66	Norte	9ºano/4ºano antigo	Não	0	15	Goats	15	"less 50"	Meat & milk	Semi-intensive	When necessary	Do not know	No	The implementation of biosecurity measures has no impact on the management of the farm	No	0	Yes	0	No	0	0	No	0	Yes	1	Yes	1	No	0	2	No	0	No	0	No	0	No	1	No	0	No	0	1	No	0	No	0	No
191	>66	Norte	9ºano/4ºano antigo	Não	15	0	Sheep	15	"less 50"	Meat & milk	Semi-intensive	When necessary	Do not know	No	The implementation of biosecurity measures has no impact on the management of the farm	Yes	1	Yes	0	No	0	1	No	0	Yes	1	Yes	1	No	0	2	No	0	No	0	No	0	No	1	No	0	No	0	1	No	0	No	0	No
193	>66	Norte	9ºano/4ºano antigo	Não	14	0	Sheep	14	"less 50"	Meat & milk	Extensive	When necessary	No	No	The implementation of biosecurity measures has no impact on the management of the farm	No	0	Yes	0	No	0	0	No	0	Yes	1	Yes	1	No	0	2	No	0	No	0	No	0	No	1	Yes	1	No	0	2	No	0	No	0	No
208	>66	Norte	9ºano/4ºano antigo	Sim	10	0	Sheep	10	"less 50"	Meat	Semi-intensive	When necessary	Do not know	No	The implementation of biosecurity measures has no impact on the management of the farm	No	0	Yes	0	No	0	0	No	0	No	0	Yes	1	Yes	1	2	No	0	No	0	No	0	No	1	Yes	1	No	0	2	No	0	No	0	No
210	>66	Norte	9ºano/4ºano antigo	Sim	0	5	Goats	5	"less 50"	Meat	Semi-intensive	When necessary	Do not know	No	The implementation of biosecurity measures has no impact on the management of the farm	No	0	Yes	0	No	0	0	No	0	Yes	1	Yes	1	Yes	1	3	No	0	No	0	No	0	No	1	No	0	No	0	1	No	0	No	0	No
211	>66	Norte	9ºano/4ºano antigo	Sim	3	0	Sheep	3	"less 50"	Meat	Semi-intensive	When necessary	Do not know	No	The implementation of biosecurity measures has no impact on the management of the farm	No	0	Yes	0	No	0	0	No	0	Yes	1	Yes	1	Yes	1	3	No	0	No	0	No	0	No	1	No	0	No	0	1	No	0	No	0	No
212	>66	Norte	9ºano/4ºano antigo	Sim	0	5	Goats	5	"less 50"	Meat	Semi-intensive	When necessary	Do not know	No	The implementation of biosecurity measures has no impact on the management of the farm	No	0	Yes	0	No	0	0	No	0	Yes	1	Yes	1	Yes	1	3	No	0	No	0	No	0	No	1	No	0	No	0	1	No	0	No	0	No
213	56-65	Norte	9ºano/4ºano antigo	Não	0	2	Goats	2	"less 50"	Meat	Extensive	When necessary	No	No	The implementation of biosecurity measures has no impact on the management of the farm	No	0	Yes	0	No	0	0	No	0	Yes	1	Yes	1	Yes	1	3	No	0	No	0	No	0	No	1	No	0	No	0	1	No	0	No	0	No
214	>66	Norte	9ºano/4ºano antigo	Sim	0	10	Goats	10	"less 50"	Meat	Semi-intensive	When necessary	Do not know	No	The implementation of biosecurity measures has no impact on the management of the farm	No	0	Yes	0	No	0	0	No	0	No	0	Yes	1	Yes	1	2	No	0	No	0	No	0	No	1	No	0	No	0	1	Yes	1	No	0	No
225	>66	Norte	9ºano/4ºano antigo	Não	0	20	Goats	20	"less 50"	Meat	Semi-intensive	When necessary	Do not know	No	The implementation of biosecurity measures has no impact on the management of the farm	Yes	1	Yes	0	No	0	1	No	0	No	0	Yes	1	No	0	1	No	0	No	0	No	0	No	1	No	0	No	0	1	No	0	No	0	No
236	46-55	Norte	12ºano	Não	9	0	Sheep	9	"less 50"	Milk	Semi-intensive	When necessary	Do not know	No	The implementation of biosecurity measures has no impact on the management of the farm	No	0	Yes	0	No	0	0	No	0	No	0	Yes	1	Yes	1	2	No	0	No	0	No	0	No	1	No	0	No	0	1	No	0	No	0	No
242	>66	Norte	9ºano/4ºano antigo	Não	0	12	Goats	12	"less 50"	Meat	Semi-intensive	When necessary	Do not know	No	The implementation of biosecurity measures has no impact on the management of the farm	No	0	Yes	0	No	0	0	No	0	Yes	1	Yes	1	No	0	2	Yes	1	No	0	No	0	No	1	No	0	No	0	2	No	0	No	0	No
260	>66	Norte	9ºano/4ºano antigo	Sim	27	0	Sheep	27	"less 50"	Meat	Semi-intensive	When necessary	No	No	The implementation of biosecurity measures has no impact on the management of the farm	No	0	Yes	0	No	0	0	No	0	No	0	Yes	1	No	0	1	No	0	No	0	No	0	No	1	No	0	No	0	1	No	0	No	0	No
263	>66	Norte	9ºano/4ºano antigo	Não	31	0	Sheep	31	"less 50"	Meat	Semi-intensive	When necessary	Do not know	No	The implementation of biosecurity measures has no impact on the management of the farm	Yes	1	Yes	0	No	0	1	No	0	No	0	Yes	1	No	0	1	No	0	No	0	No	0	No	1	No	0	No	0	1	No	0	No	0	No
270	46-55	Norte	9ºano/4ºano antigo	Sim	0	11	Goats	11	"less 50"	Meat	Semi-intensive	When necessary	Do not know	No	The implementation of biosecurity measures has no impact on the management of the farm	Yes	1	Yes	0	No	0	1	No	0	No	0	Yes	1	Yes	1	2	No	0	No	0	No	0	No	1	No	0	No	0	1	No	0	No	0	No
274	>66	Norte	9ºano/4ºano antigo	Não	6	0	Sheep	6	"less 50"	Meat	Semi-intensive	When necessary	No	No	The implementation of biosecurity measures has no impact on the management of the farm	No	0	Yes	0	No	0	0	No	0	Yes	1	Yes	1	Yes	1	3	No	0	No	0	No	0	No	1	No	0	No	0	1	No	0	No	0	No
31	>66	Norte	9ºano/4ºano antigo	Sim	20	20	Sheep & Goats	40	"less 50"	Meat & milk	Semi-intensive	When necessary	Yes	No	Increase the economic performance of the farm	Yes	1	Yes	0	No	0	1	No	0	No	0	Yes	1	No	0	1	No	0	No	0	No	0	No	1	No	0	No	0	1	No	0	No	0	No
20	>66	Norte	9ºano/4ºano antigo	Sim	0	54	Goats	54	"51-100"	Meat	Semi-intensive	When necessary	Do not know	No	The implementation of biosecurity measures has no impact on the management of the farm	No	0	Yes	0	No	0	0	No	0	Yes	1	Yes	1	No	0	2	Yes	1	No	0	No	0	Yes	1	No	0	No	0	2	Yes	1	No	0	No
26	>66	Norte	9ºano/4ºano antigo	Não	34	0	Sheep	34	"less 50"	Meat	Semi-intensive	When necessary	Do not know	No	The implementation of biosecurity measures has no impact on the management of the farm	Yes	1	Yes	0	No	0	1	No	0	No	0	Yes	1	No	0	1	No	0	No	0	No	0	No	1	No	0	No	0	1	No	0	No	0	No
34	>66	Norte	9ºano/4ºano antigo	Não	0	32	Goats	32	"less 50"	Meat	Semi-intensive	When necessary	Do not know	No	The implementation of biosecurity measures has no impact on the management of the farm	Yes	1	Yes	0	No	0	1	No	0	No	0	Yes	1	No	0	1	No	0	No	0	No	0	No	1	No	0	No	0	1	No	0	No	0	No
49	46-55	Norte	9ºano/4ºano antigo	Não	16	0	Sheep	16	"less 50"	Meat	Semi-intensive	When necessary	Yes	No	Increase the economic performance of the farm	No	0	Yes	0	No	0	0	No	0	No	0	Yes	1	No	0	1	No	0	No	0	No	0	No	1	No	0	No	0	1	No	0	No	0	No
199	>66	Norte	9ºano/4ºano antigo	Não	0	3	Goats	3	"less 50"	Meat	Semi-intensive	When necessary	Do not know	No	The implementation of biosecurity measures has no impact on the management of the farm	No	0	Yes	0	No	0	0	No	0	Yes	1	Yes	1	Yes	1	3	No	0	No	0	No	0	No	1	No	0	No	0	1	No	0	No	0	No
201	>66	Norte	9ºano/4ºano antigo	Sim	0	6	Goats	6	"less 50"	Meat	Semi-intensive	When necessary	Do not know	No	The implementation of biosecurity measures has no impact on the management of the farm	No	0	Yes	0	No	0	0	No	0	Yes	1	Yes	1	Yes	1	3	No	0	No	0	No	0	No	1	No	0	No	0	1	No	0	No	0	No
238	>66	Norte	9ºano/4ºano antigo	Não	0	10	Goats	10	"less 50"	Meat	Semi-intensive	When necessary	Do not know	No	The implementation of biosecurity measures has no impact on the management of the farm	Yes	1	Yes	0	No	0	1	No	0	No	0	Yes	1	Yes	1	2	No	0	No	0	No	0	No	1	Yes	1	No	0	2	No	0	No	0	No
240	>66	Norte	9ºano/4ºano antigo	Sim	10	0	Sheep	10	"less 50"	Milk	Semi-intensive	When necessary	Do not know	No	The implementation of biosecurity measures has no impact on the management of the farm	Yes	1	Yes	0	No	0	1	No	0	No	0	Yes	1	Yes	1	2	No	0	No	0	No	0	No	1	No	0	No	0	1	No	0	No	0	No
258	>66	Norte	9ºano/4ºano antigo	Sim	33	0	Sheep	33	"less 50"	Meat	Semi-intensive	When necessary	Yes	No	Improve the animal welfare	No	0	Yes	0	No	0	0	No	0	No	0	Yes	1	No	0	1	No	0	No	0	No	0	No	1	No	0	No	0	1	No	0	No	0	No
264	>66	Norte	9ºano/4ºano antigo	Sim	12	4	Sheep & Goats	16	"less 50"	Meat	Semi-intensive	When necessary	Do not know	No	The implementation of biosecurity measures has no impact on the management of the farm	No	0	Yes	0	No	0	0	No	0	Yes	1	Yes	1	No	0	2	No	0	No	0	No	0	No	1	Yes	1	No	0	2	No	0	No	0	No
38	46-55	Norte	9ºano/4ºano antigo	Sim	0	34	Goats	34	"less 50"	Milk	Semi-intensive	When necessary	Do not know	No	The implementation of biosecurity measures has no impact on the management of the farm	No	0	No	1	No	0	1	No	0	No	0	Yes	1	No	0	1	No	0	No	0	No	0	No	1	No	0	No	0	1	No	0	No	0	No
91	36-45	Centro	9ºano/4ºano antigo	Não	45	45	Sheep & Goats	84	"51-100"	Meat	Extensive	Veterinary employed	No	No	The implementation of biosecurity measures has no impact on the management of the farm	No	0	Yes	0	No	0	0	No	0	No	0	Yes	1	Yes	1	2	No	0	No	0	No	0	No	1	No	0	No	0	1	No	0	No	0	No
102	>66	Norte	9ºano/4ºano antigo	Sim	12	10	Sheep & Goats	22	"less 50"	Meat	Semi-intensive	When necessary	Do not know	No	The implementation of biosecurity measures has no impact on the management of the farm	No	0	No	1	No	0	1	No	0	No	0	Yes	1	No	0	1	No	0	No	0	No	0	No	1	No	0	No	0	1	No	0	No	0	No
143	>66	Norte	9ºano/4ºano antigo	Não	11	0	Sheep	11	"less 50"	Meat	Semi-intensive	When necessary	Do not know	No	The implementation of biosecurity measures has no impact on the management of the farm	No	0	No	1	No	0	1	No	0	Yes	1	Yes	1	No	0	2	No	0	No	0	No	0	No	1	No	0	No	0	1	No	0	No	0	No
30	46-55	Norte	9ºano/4ºano antigo	Sim	21	0	Sheep	21	"less 50"	Milk	Semi-intensive	When necessary	Do not know	No	The implementation of biosecurity measures has no impact on the management of the farm	No	0	No	1	No	0	1	No	0	No	0	Yes	1	No	0	1	No	0	No	0	No	0	No	1	No	0	No	0	1	No	0	No	0	No
39	>66	Norte	9ºano/4ºano antigo	Sim	15	3	Sheep & Goats	18	"less 50"	Milk	Semi-intensive	When necessary	Do not know	No	The implementation of biosecurity measures has no impact on the management of the farm	No	0	No	1	No	0	1	No	0	No	0	Yes	1	No	0	1	No	0	No	0	No	0	No	1	Yes	1	No	0	2	No	0	No	0	No
53	>66	Norte	9ºano/4ºano antigo	Sim	0	56	Goats	56	"51-100"	Meat & milk	Semi-intensive	When necessary	Do not know	No	The implementation of biosecurity measures has no impact on the management of the farm	Yes	1	No	1	No	0	2	No	0	No	0	No	0	No	0	0	No	0	No	0	No	0	No	1	No	0	No	0	1	No	0	No	0	No
61	>66	Norte	9ºano/4ºano antigo	Não	45	10	Sheep & Goats	55	"51-100"	Meat	Extensive	When necessary	Do not know	No	The implementation of biosecurity measures has no impact on the management of the farm	No	0	No	1	No	0	1	No	0	Yes	1	Yes	1	Yes	1	3	No	0	No	0	No	0	No	1	No	0	No	0	1	No	0	No	0	No
74	>66	Norte	9ºano/4ºano antigo	Sim	43	0	Sheep	43	"less 50"	Meat	Semi-intensive	When necessary	Yes	No	Improve the quality and safety of products	No	0	No	1	No	0	1	No	0	No	0	No	0	Yes	1	1	No	0	Yes	1	Yes	1	Yes	1	No	0	No	0	3	No	0	No	0	No
130	>66	Norte	9ºano/4ºano antigo	Não	0	50	Goats	50	"less 50"	Meat	Semi-intensive	When necessary	No	No	The implementation of biosecurity measures has no impact on the management of the farm	No	0	No	1	No	0	1	No	0	Yes	1	Yes	1	No	0	2	Yes	1	No	0	No	0	Yes	1	No	0	No	0	2	No	0	No	0	No
142	>66	Norte	9ºano/4ºano antigo	Sim	0	12	Goats	12	"less 50"	Meat	Semi-intensive	When necessary	Do not know	No	The implementation of biosecurity measures has no impact on the management of the farm	No	0	No	1	No	0	1	No	0	Yes	1	Yes	1	No	0	2	No	0	No	0	No	0	No	1	No	0	No	0	1	No	0	No	0	No
150	46-55	Norte	9ºano/4ºano antigo	Sim	15	0	Sheep	15	"less 50"	Meat	Semi-intensive	When necessary	Do not know	No	The implementation of biosecurity measures has no impact on the management of the farm	Yes	1	No	1	No	0	2	No	0	Yes	1	Yes	1	No	0	2	No	0	No	0	No	0	No	1	No	0	No	0	1	No	0	No	0	No
165	46-55	Norte	9ºano/4ºano antigo	Sim	0	10	Goats	10	"less 50"	Meat	Semi-intensive	When necessary	Do not know	No	The implementation of biosecurity measures has no impact on the management of the farm	Yes	1	No	1	No	0	2	No	0	No	0	Yes	1	Yes	1	2	No	0	No	0	No	0	No	1	No	0	No	0	1	No	0	No	0	No
246	46-55	Norte	9ºano/4ºano antigo	Sim	14	0	Sheep	14	"less 50"	Meat	Semi-intensive	When necessary	No	No	The implementation of biosecurity measures has no impact on the management of the farm	Yes	1	No	1	No	0	2	No	0	Yes	1	Yes	1	No	0	2	No	0	No	0	No	0	No	1	No	0	No	0	1	No	0	No	0	No
265	>66	Norte	9ºano/4ºano antigo	Sim	34	0	Sheep	34	"less 50"	Meat	Semi-intensive	When necessary	Yes	No	Increase the economic performance of the farm	No	0	No	1	No	0	1	No	0	No	0	Yes	1	No	0	1	No	0	No	0	No	0	No	1	Yes	1	No	0	2	No	0	No	0	No
271	>66	Norte	9ºano/4ºano antigo	Sim	5	5	Sheep & Goats	10	"less 50"	Meat	Semi-intensive	When necessary	Do not know	No	The implementation of biosecurity measures has no impact on the management of the farm	No	0	No	1	No	0	1	No	0	No	0	Yes	1	Yes	1	2	No	0	No	0	No	0	No	1	No	0	No	0	1	No	0	No	0	No
11	>66	Norte	9ºano/4ºano antigo	Não	0	19	Goats	19	"less 50"	Meat	Semi-intensive	When necessary	Do not know	No	The implementation of biosecurity measures has no impact on the management of the farm	Yes	1	Yes	0	No	0	1	No	0	No	0	Yes	1	No	0	1	No	0	No	0	No	0	No	1	Yes	1	No	0	2	No	0	No	0	No
22	>66	Centro	9ºano/4ºano antigo	Não	130	0	Sheep	130	"101-150"	Meat & milk	Semi-intensive	When necessary	Yes	No	Improve the quality and safety of products	No	0	Yes	0	No	0	0	No	0	No	0	Yes	1	Yes	1	2	No	0	No	0	Yes	1	No	1	No	0	No	0	2	No	0	No	0	No
57	56-65	Algarve	9ºano/4ºano antigo	Sim	0	150	Goats	150	"101-150"	Meat	Semi-intensive	Veterinary employed	Yes	No	Increase the economic performance of the farm	Yes	1	Yes	0	No	0	1	No	0	No	0	No	0	No	0	0	No	0	No	0	Yes	1	No	1	Yes	1	No	0	3	No	0	No	0	No
63	56-65	Centro	9ºano/4ºano antigo	Não	67	0	Sheep	67	"51-100"	Meat	Extensive	Veterinary employed	No	No	The implementation of biosecurity measures has no impact on the management of the farm	No	0	Yes	0	No	0	0	No	0	No	0	Yes	1	Yes	1	2	No	0	No	0	No	0	No	1	No	0	No	0	1	No	0	No	0	No
66	56-65	Centro	9ºano/4ºano antigo	Não	66	0	Sheep	66	"51-100"	Meat	Extensive	When necessary	Yes	No	The implementation of biosecurity measures has no impact on the management of the farm	No	0	Yes	0	No	0	0	No	0	No	0	Yes	1	Yes	1	2	No	0	No	0	Yes	1	No	1	No	0	No	0	2	No	0	No	0	No
106	>66	Norte	9ºano/4ºano antigo	Sim	21	0	Sheep	21	"less 50"	Meat	Semi-intensive	When necessary	No	No	The implementation of biosecurity measures has no impact on the management of the farm	Yes	1	Yes	0	No	0	1	No	0	No	0	Yes	1	No	0	1	No	0	No	0	No	0	No	1	Yes	1	No	0	2	No	0	No	0	No
135	46-55	Norte	9ºano/4ºano antigo	Sim	40	40	Sheep & Goats	80	"51-100"	Meat	Semi-intensive	Veterinary employed	Yes	No	Increase the economic performance of the farm	No	0	Yes	0	No	0	0	No	0	Yes	1	No	0	Yes	1	2	Yes	1	No	0	No	0	No	1	No	0	No	0	2	No	0	No	0	No
161	>66	Norte	9ºano/4ºano antigo	Sim	0	10	Goats	10	"less 50"	Meat	Semi-intensive	When necessary	Do not know	No	The implementation of biosecurity measures has no impact on the management of the farm	No	0	Yes	0	No	0	0	No	0	No	0	Yes	1	Yes	1	2	Yes	1	No	0	No	0	No	1	No	0	No	0	2	No	0	No	0	No
171	>66	Norte	9ºano/4ºano antigo	Sim	0	4	Goats	4	"less 50"	Milk	Semi-intensive	When necessary	Do not know	No	The implementation of biosecurity measures has no impact on the management of the farm	No	0	Yes	0	No	0	0	No	0	Yes	1	No	0	Yes	1	2	No	0	No	0	No	0	No	1	No	0	No	0	1	Yes	1	No	0	No
178	>66	Norte	9ºano/4ºano antigo	Não	15	0	Sheep	15	"less 50"	Meat	Semi-intensive	When necessary	No	No	The implementation of biosecurity measures has no impact on the management of the farm	No	0	Yes	0	No	0	0	No	0	Yes	1	Yes	1	No	0	2	No	0	No	0	No	0	No	1	No	0	No	0	1	No	0	No	0	No
183	>66	Norte	9ºano/4ºano antigo	Sim	12	0	Sheep	12	"less 50"	Meat	Semi-intensive	When necessary	Do not know	No	The implementation of biosecurity measures has no impact on the management of the farm	No	0	Yes	0	No	0	0	No	0	Yes	1	Yes	1	No	0	2	No	0	No	0	No	0	No	1	No	0	No	0	1	No	0	No	0	No
195	>66	Centro	9ºano/4ºano antigo	Não	0	7	Goats	7	"less 50"	Meat & milk	Extensive	When necessary	No	No	The implementation of biosecurity measures has no impact on the management of the farm	No	0	Yes	0	No	0	0	No	0	Yes	1	Yes	1	Yes	1	3	No	0	No	0	No	0	No	1	No	0	No	0	1	No	0	No	0	No
196	46-55	Norte	9ºano/4ºano antigo	Sim	6	0	Sheep	6	"less 50"	Meat & milk	Semi-intensive	When necessary	Do not know	No	The implementation of biosecurity measures has no impact on the management of the farm	No	0	Yes	0	No	0	0	No	0	Yes	1	Yes	1	Yes	1	3	No	0	No	0	No	0	No	1	No	0	No	0	1	No	0	No	0	No
205	>66	Norte	9ºano/4ºano antigo	Não	10	0	Sheep	10	"less 50"	Milk	Semi-intensive	When necessary	Do not know	No	The implementation of biosecurity measures has no impact on the management of the farm	No	0	Yes	0	No	0	0	No	0	No	0	Yes	1	Yes	1	2	No	0	No	0	No	0	No	1	Yes	1	No	0	2	No	0	No	0	No
209	46-55	Norte	9ºano/4ºano antigo	Sim	7	0	Sheep	7	"less 50"	Milk	Semi-intensive	When necessary	Do not know	No	The implementation of biosecurity measures has no impact on the management of the farm	Yes	1	Yes	0	No	0	1	No	0	Yes	1	Yes	1	Yes	1	3	No	0	No	0	No	0	No	1	No	0	No	0	1	No	0	No	0	No
221	>66	Norte	9ºano/4ºano antigo	Sim	16	0	Sheep	16	"less 50"	Milk	Semi-intensive	When necessary	No	No	The implementation of biosecurity measures has no impact on the management of the farm	Yes	1	Yes	0	No	0	1	No	0	Yes	1	Yes	1	No	0	2	No	0	No	0	No	0	No	1	No	0	No	0	1	No	0	No	0	No
226	46-55	Norte	9ºano/4ºano antigo	Sim	12	0	Sheep	12	"less 50"	Meat	Semi-intensive	When necessary	Do not know	No	The implementation of biosecurity measures has no impact on the management of the farm	Yes	1	Yes	0	No	0	1	No	0	Yes	1	Yes	1	No	0	2	No	0	No	0	No	0	No	1	Yes	1	No	0	2	No	0	No	0	No
237	>66	Alentejo	9ºano/4ºano antigo	Não	3	0	Sheep	3	"less 50"	Meat & milk	Extensive	When necessary	No	No	The implementation of biosecurity measures has no impact on the management of the farm	Yes	1	Yes	0	No	0	1	No	0	Yes	1	Yes	1	Yes	1	3	No	0	No	0	No	0	No	1	No	0	No	0	1	No	0	No	0	No
262	>66	Norte	9ºano/4ºano antigo	Sim	16	0	Sheep	16	"less 50"	Meat	Semi-intensive	When necessary	Do not know	No	The implementation of biosecurity measures has no impact on the management of the farm	Yes	1	Yes	0	No	0	1	No	0	No	0	Yes	1	No	0	1	No	0	No	0	No	0	No	1	No	0	No	0	1	No	0	No	0	No
45	46-55	Norte	9ºano/4ºano antigo	Sim	30	0	Sheep	30	"less 50"	Meat	Semi-intensive	When necessary	Yes	No	Increase the economic performance of the farm	No	0	Yes	0	No	0	0	No	0	No	0	Yes	1	No	0	1	No	0	No	0	No	0	No	1	Yes	1	No	0	2	No	0	No	0	No
154	>66	Norte	9ºano/4ºano antigo	Não	11	0	Sheep	11	"less 50"	Meat	Semi-intensive	When necessary	Yes	No	Increase the economic performance of the farm	No	0	Yes	0	No	0	0	No	0	No	0	Yes	1	Yes	1	2	No	0	No	0	No	0	No	1	No	0	No	0	1	No	0	No	0	No
167	46-55	Norte	9ºano/4ºano antigo	Não	0	11	Goats	11	"less 50"	Meat	Semi-intensive	When necessary	Do not know	No	The implementation of biosecurity measures has no impact on the management of the farm	Yes	1	Yes	0	No	0	1	No	0	No	0	Yes	1	Yes	1	2	No	0	No	0	No	0	No	1	No	0	No	0	1	No	0	No	0	No
186	46-55	Norte	9ºano/4ºano antigo	Sim	12	0	Sheep	12	"less 50"	Meat	Semi-intensive	When necessary	Do not know	No	The implementation of biosecurity measures has no impact on the management of the farm	No	0	Yes	0	No	0	0	No	0	Yes	1	Yes	1	No	0	2	No	0	No	0	No	0	No	1	No	0	No	0	1	No	0	No	0	No
227	>66	Norte	9ºano/4ºano antigo	Não	11	0	Sheep	11	"less 50"	Meat	Semi-intensive	When necessary	No	No	The implementation of biosecurity measures has no impact on the management of the farm	No	0	Yes	0	No	0	0	No	0	Yes	1	Yes	1	No	0	2	Yes	1	No	0	No	0	No	1	Yes	1	No	0	3	No	0	No	0	No
239	>66	Norte	9ºano/4ºano antigo	Sim	2	0	Sheep	2	"less 50"	Meat	Semi-intensive	When necessary	Do not know	No	The implementation of biosecurity measures has no impact on the management of the farm	No	0	Yes	0	No	0	0	No	0	Yes	1	Yes	1	Yes	1	3	No	0	No	0	No	0	No	1	No	0	No	0	1	No	0	No	0	No
273	>66	Norte	9ºano/4ºano antigo	Não	1	0	Sheep	1	"less 50"	Meat	Semi-intensive	When necessary	Do not know	No	The implementation of biosecurity measures has no impact on the management of the farm	Yes	1	Yes	0	No	0	1	No	0	Yes	1	Yes	1	Yes	1	3	No	0	No	0	No	0	No	1	No	0	No	0	1	No	0	No	0	No
54	56-65	Centro	Ensino superior	Sim	0	110	Goats	110	"101-150"	Milk	Intensive	Veterinary employed	Yes	Yes	Increase the economic performance of the farm	No	0	No	1	No	0	1	No	0	No	0	Yes	1	No	0	1	Yes	1	No	0	Yes	1	No	1	No	0	No	0	3	No	0	No	0	No
133	>66	Norte	9ºano/4ºano antigo	Sim	41	0	Sheep	41	"less 50"	Meat	Semi-intensive	When necessary	Do not know	No	The implementation of biosecurity measures has no impact on the management of the farm	No	0	No	1	No	0	1	No	0	No	0	No	0	Yes	1	1	No	0	No	0	No	0	No	1	No	0	No	0	1	No	0	No	0	No
149	>66	Norte	9ºano/4ºano antigo	Não	15	0	Sheep	15	"less 50"	Meat	Extensive	When necessary	No	No	The implementation of biosecurity measures has no impact on the management of the farm	No	0	No	1	No	0	1	No	0	Yes	1	Yes	1	No	0	2	No	0	No	0	No	0	No	1	No	0	No	0	1	No	0	No	0	No
158	>66	Norte	9ºano/4ºano antigo	Sim	6	0	Sheep	6	"less 50"	Meat	Semi-intensive	When necessary	No	No	The implementation of biosecurity measures has no impact on the management of the farm	No	0	No	1	No	0	1	No	0	Yes	1	Yes	1	Yes	1	3	No	0	No	0	No	0	No	1	No	0	No	0	1	No	0	No	0	No
250	>66	Norte	9ºano/4ºano antigo	Sim	32	0	Sheep	32	"less 50"	Meat	Semi-intensive	When necessary	Do not know	No	The implementation of biosecurity measures has no impact on the management of the farm	No	0	No	1	No	0	1	No	0	No	0	Yes	1	No	0	1	No	0	No	0	No	0	No	1	Yes	1	No	0	2	No	0	No	0	No
103	>66	Centro	9ºano/4ºano antigo	Não	23	0	Sheep	23	"less 50"	Meat	Extensive	Veterinary employed	No	No	The implementation of biosecurity measures has no impact on the management of the farm	No	0	Yes	0	No	0	0	No	0	No	0	Yes	1	No	0	1	No	0	No	0	No	0	No	1	No	0	No	0	1	No	0	No	0	No
108	>66	Centro	9ºano/4ºano antigo	Não	11	14	Sheep & Goats	24	"less 50"	Meat	Extensive	Veterinary employed	No	No	The implementation of biosecurity measures has no impact on the management of the farm	Yes	1	Yes	0	No	0	1	No	0	No	0	Yes	1	No	0	1	No	0	No	0	No	0	No	1	Yes	1	No	0	2	No	0	No	0	No
197	>66	Norte	9ºano/4ºano antigo	Sim	5	0	Sheep	5	"less 50"	Milk	Semi-intensive	When necessary	Do not know	No	The implementation of biosecurity measures has no impact on the management of the farm	No	0	No	1	No	0	1	No	0	Yes	1	Yes	1	Yes	1	3	No	0	No	0	No	0	No	1	No	0	No	0	1	No	0	No	0	No
202	>66	Norte	9ºano/4ºano antigo	Sim	5	4	Sheep & Goats	9	"less 50"	Meat	Semi-intensive	When necessary	Do not know	No	The implementation of biosecurity measures has no impact on the management of the farm	No	0	No	1	No	0	1	No	0	No	0	Yes	1	Yes	1	2	No	0	No	0	No	0	No	1	No	0	No	0	1	No	0	No	0	No
266	>66	Norte	9ºano/4ºano antigo	Sim	0	12	Goats	12	"less 50"	Meat	Semi-intensive	When necessary	Do not know	No	The implementation of biosecurity measures has no impact on the management of the farm	No	0	No	1	No	0	1	No	0	Yes	1	Yes	1	No	0	2	No	0	No	0	No	0	No	1	Yes	1	No	0	2	No	0	No	0	No
36	>66	Norte	9ºano/4ºano antigo	Sim	25	0	Sheep	25	"less 50"	Meat	Semi-intensive	When necessary	No	No	The implementation of biosecurity measures has no impact on the management of the farm	Yes	1	No	1	No	0	2	No	0	No	0	Yes	1	No	0	1	No	0	No	0	No	0	No	1	No	0	No	0	1	No	0	No	0	No
175	>66	Norte	9ºano/4ºano antigo	Não	0	12	Goats	12	"less 50"	Meat	Semi-intensive	When necessary	Do not know	No	The implementation of biosecurity measures has no impact on the management of the farm	Yes	1	No	1	No	0	2	No	0	Yes	1	Yes	1	No	0	2	No	0	No	0	No	0	No	1	No	0	No	0	1	No	0	No	0	No
185	>66	Norte	9ºano/4ºano antigo	Não	15	0	Sheep	15	"less 50"	Meat	Semi-intensive	When necessary	Do not know	No	The implementation of biosecurity measures has no impact on the management of the farm	Yes	1	No	1	No	0	2	No	0	Yes	1	Yes	1	No	0	2	No	0	No	0	No	0	No	1	No	0	No	0	1	No	0	No	0	No
187	>66	Norte	9ºano/4ºano antigo	Não	12	0	Sheep	12	"less 50"	Meat	Semi-intensive	When necessary	Do not know	No	The implementation of biosecurity measures has no impact on the management of the farm	No	0	No	1	No	0	1	No	0	Yes	1	Yes	1	No	0	2	No	0	No	0	No	0	No	1	No	0	No	0	1	No	0	No	0	No
188	>66	Norte	9ºano/4ºano antigo	Sim	11	0	Sheep	11	"less 50"	Meat	Semi-intensive	When necessary	Do not know	No	The implementation of biosecurity measures has no impact on the management of the farm	Yes	1	No	1	No	0	2	No	0	Yes	1	Yes	1	No	0	2	No	0	No	0	No	0	No	1	No	0	No	0	1	No	0	No	0	No
189	>66	Norte	9ºano/4ºano antigo	Não	12	0	Sheep	12	"less 50"	Meat	Semi-intensive	When necessary	Yes	No	Increase the economic performance of the farm	No	0	No	1	No	0	1	No	0	Yes	1	Yes	1	No	0	2	No	0	No	0	No	0	No	1	No	0	No	0	1	No	0	No	0	No
192	>66	Norte	9ºano/4ºano antigo	Não	12	0	Sheep	12	"less 50"	Meat & milk	Semi-intensive	When necessary	No	No	The implementation of biosecurity measures has no impact on the management of the farm	No	0	No	1	No	0	1	No	0	Yes	1	Yes	1	No	0	2	No	0	No	0	No	0	No	1	No	0	No	0	1	No	0	No	0	No
232	>66	Norte	9ºano/4ºano antigo	Não	0	25	Goats	25	"less 50"	Meat	Semi-intensive	When necessary	Do not know	No	The implementation of biosecurity measures has no impact on the management of the farm	No	0	No	1	No	0	1	No	0	No	0	Yes	1	No	0	1	No	0	No	0	No	0	No	1	No	0	No	0	1	Yes	1	No	0	No
249	>66	Norte	9ºano/4ºano antigo	Sim	16	0	Sheep	16	"less 50"	Meat & milk	Semi-intensive	When necessary	Do not know	No	The implementation of biosecurity measures has no impact on the management of the farm	Yes	1	No	1	No	0	2	No	0	No	0	Yes	1	No	0	1	No	0	No	0	No	0	No	1	No	0	No	0	1	No	0	No	0	No
2	46-55	Alentejo	12ºano	Sim	600	0	Sheep	600	"over 301"	Meat	Semi-intensive	Veterinary employed	Yes	Yes	Increase the economic performance of the farm	No	0	Yes	0	No	0	0	No	0	Yes	1	Yes	1	Yes	1	3	Yes	1	No	0	No	0	No	1	Yes	1	No	0	3	No	0	No	0	Yes
10	>66	Norte	9ºano/4ºano antigo	Sim	17	0	Sheep	17	"less 50"	Meat	Semi-intensive	When necessary	Do not know	No	The implementation of biosecurity measures has no impact on the management of the farm	Yes	1	Yes	0	No	0	1	No	0	No	0	Yes	1	No	0	1	No	0	No	0	No	0	No	1	No	0	No	0	1	No	0	No	0	No
21	>66	Norte	9ºano/4ºano antigo	Sim	0	58	Goats	58	"51-100"	Meat	Semi-intensive	When necessary	Do not know	No	The implementation of biosecurity measures has no impact on the management of the farm	No	0	Yes	0	No	0	0	No	0	No	0	Yes	1	Yes	1	2	No	0	No	0	Yes	1	Yes	1	No	0	No	0	2	No	0	No	0	No
24	>66	Centro	9ºano/4ºano antigo	Não	40	28	Sheep & Goats	68	"51-100"	Meat & milk	Extensive	When necessary	No	No	The implementation of biosecurity measures has no impact on the management of the farm	No	0	Yes	0	No	0	0	No	0	No	0	Yes	1	Yes	1	2	No	0	No	0	No	0	No	1	No	0	No	0	1	Yes	1	No	0	No
72	56-65	Norte	9ºano/4ºano antigo	Não	100	70	Sheep & Goats	170	"151-200"	Meat & milk	Extensive	When necessary	Yes	No	Increase the economic performance of the farm	No	0	Yes	0	No	0	0	No	0	No	0	Yes	1	Yes	1	2	Yes	1	No	0	Yes	1	Yes	1	Yes	1	No	0	4	No	0	No	0	No
84	46-55	Norte	9ºano/4ºano antigo	Sim	43	0	Sheep	43	"less 50"	Meat	Semi-intensive	When necessary	Yes	No	Increase the economic performance of the farm	Yes	1	Yes	0	No	0	1	No	0	Yes	1	Yes	1	No	0	2	No	0	No	0	No	0	No	1	No	0	No	0	1	No	0	No	0	No
87	>66	Centro	9ºano/4ºano antigo	Não	40	15	Sheep & Goats	55	"51-100"	Meat & milk	Extensive	When necessary	No	No	The implementation of biosecurity measures has no impact on the management of the farm	No	0	Yes	0	No	0	0	No	0	No	0	Yes	1	No	0	1	No	0	No	0	No	0	No	1	No	0	No	0	1	No	0	No	0	No
113	46-55	Norte	9ºano/4ºano antigo	Não	18	0	Sheep	18	"less 50"	Meat	Semi-intensive	When necessary	No	No	The implementation of biosecurity measures has no impact on the management of the farm	No	0	Yes	0	No	0	0	No	0	No	0	Yes	1	No	0	1	No	0	No	0	No	0	No	1	Yes	1	No	0	2	No	0	No	0	No
121	>66	Norte	9ºano/4ºano antigo	Sim	0	118	Goats	118	"101-150"	Meat & milk	Extensive	When necessary	Yes	No	Increase the economic performance of the farm	No	0	Yes	0	No	0	0	No	0	No	0	Yes	1	Yes	1	2	No	0	No	0	Yes	1	No	1	Yes	1	No	0	3	No	0	No	0	No
124	>66	Centro	9ºano/4ºano antigo	Sim	125	125	Sheep & Goats	250	"201-250"	Meat & milk	Semi-intensive	When necessary	Yes	No	Increase the economic performance of the farm	No	0	Yes	0	No	0	0	No	0	Yes	1	No	0	No	0	1	No	0	Yes	1	No	0	No	1	Yes	1	No	0	3	No	0	No	0	Yes
127	36-45	Norte	12ºano	Não	200	100	Sheep & Goats	300	"251-300"	Meat	Extensive	When necessary	Yes	Yes	Increase the economic performance of the farm	No	0	Yes	0	No	0	0	No	0	No	0	Yes	1	No	0	1	No	0	Yes	1	Yes	1	Yes	1	Yes	1	No	0	4	No	0	No	0	No
131	56-65	Centro	9ºano/4ºano antigo	Sim	0	250	Goats	250	"201-250"	Meat & milk	Extensive	When necessary	Yes	Yes	Improve the animal welfare	No	0	Yes	0	No	0	0	No	0	Yes	1	No	0	Yes	1	2	No	0	No	0	Yes	1	No	1	No	0	No	0	2	No	0	No	0	No
146	46-55	Norte	9ºano/4ºano antigo	Sim	15	0	Sheep	15	"less 50"	Meat	Semi-intensive	When necessary	Yes	No	The implementation of biosecurity measures has no impact on the management of the farm	Yes	1	Yes	0	No	0	1	No	0	Yes	1	No	0	No	0	1	No	0	No	0	No	0	No	1	No	0	No	0	1	No	0	No	0	No
152	>66	Alentejo	9ºano/4ºano antigo	Não	12	0	Sheep	12	"less 50"	Meat & milk	Extensive	When necessary	No	No	The implementation of biosecurity measures has no impact on the management of the farm	No	0	Yes	0	No	0	0	No	0	Yes	1	Yes	1	No	0	2	No	0	No	0	No	0	No	1	Yes	1	No	0	2	No	0	No	0	No
157	>66	Norte	9ºano/4ºano antigo	Não	3	0	Sheep	3	"less 50"	Meat	Semi-intensive	When necessary	Do not know	No	The implementation of biosecurity measures has no impact on the management of the farm	No	0	Yes	0	No	0	0	No	0	Yes	1	Yes	1	Yes	1	3	No	0	No	0	No	0	No	1	No	0	No	0	1	No	0	No	0	No
172	>66	Centro	9ºano/4ºano antigo	Não	0	7	Goats	7	"less 50"	Meat & milk	Extensive	When necessary	No	No	The implementation of biosecurity measures has no impact on the management of the farm	No	0	Yes	0	No	0	0	No	0	Yes	1	Yes	1	Yes	1	3	No	0	No	0	No	0	No	1	Yes	1	No	0	2	No	0	No	0	No
194	>66	Norte	9ºano/4ºano antigo	Não	11	3	Sheep & Goats	14	"less 50"	Meat & milk	Semi-intensive	When necessary	Do not know	No	The implementation of biosecurity measures has no impact on the management of the farm	No	0	Yes	0	No	0	0	No	0	Yes	1	Yes	1	No	0	2	No	0	No	0	No	0	No	1	Yes	1	No	0	2	Yes	1	No	0	No
218	>66	Norte	9ºano/4ºano antigo	Sim	11	0	Sheep	11	"less 50"	Meat	Semi-intensive	When necessary	Do not know	No	The implementation of biosecurity measures has no impact on the management of the farm	No	0	Yes	0	No	0	0	No	0	Yes	1	Yes	1	No	0	2	No	0	No	0	No	0	No	1	Yes	1	No	0	2	No	0	No	0	No
162	>66	Norte	9ºano/4ºano antigo	Não	3	0	Sheep	3	"less 50"	Meat	Semi-intensive	When necessary	Do not know	No	The implementation of biosecurity measures has no impact on the management of the farm	No	0	Yes	0	No	0	0	No	0	Yes	1	Yes	1	Yes	1	3	No	0	No	0	No	0	No	1	Yes	1	No	0	2	No	0	No	0	No
190	>66	Norte	9ºano/4ºano antigo	Sim	15	0	Sheep	15	"less 50"	Meat	Semi-intensive	When necessary	Do not know	No	The implementation of biosecurity measures has no impact on the management of the farm	Yes	1	Yes	0	No	0	1	No	0	Yes	1	Yes	1	No	0	2	No	0	No	0	No	0	No	1	No	0	No	0	1	No	0	No	0	No
18	26-35	Norte	9ºano/4ºano antigo	Sim	19	6	Sheep & Goats	25	"less 50"	Milk	Semi-intensive	When necessary	Do not know	No	The implementation of biosecurity measures has no impact on the management of the farm	Yes	1	No	1	No	0	2	No	0	No	0	Yes	1	No	0	1	No	0	No	0	No	0	No	1	No	0	No	0	1	No	0	No	0	No
112	56-65	Alentejo	Ensino superior	Sim	23	0	Sheep	23	"less 50"	Milk	Extensive	When necessary	Yes	Yes	Improve the animal welfare	Yes	1	No	1	No	0	2	No	0	No	0	Yes	1	No	0	1	No	0	No	0	No	0	No	1	No	0	No	0	1	No	0	No	0	No
140	>66	Norte	9ºano/4ºano antigo	Sim	5	6	Sheep & Goats	11	"less 50"	Meat	Semi-intensive	When necessary	Do not know	No	The implementation of biosecurity measures has no impact on the management of the farm	No	0	No	1	No	0	1	No	0	Yes	1	Yes	1	No	0	2	No	0	No	0	No	0	No	1	No	0	No	0	1	No	0	No	0	No
163	46-55	Norte	9ºano/4ºano antigo	Sim	5	0	Sheep	5	"less 50"	Meat	Semi-intensive	When necessary	Do not know	No	The implementation of biosecurity measures has no impact on the management of the farm	No	0	No	1	No	0	1	No	0	Yes	1	Yes	1	Yes	1	3	No	0	No	0	No	0	No	1	No	0	No	0	1	No	0	No	0	No
173	46-55	Norte	9ºano/4ºano antigo	Sim	0	13	Goats	13	"less 50"	Meat	Semi-intensive	When necessary	Yes	No	The implementation of biosecurity measures has no impact on the management of the farm	No	0	No	1	No	0	1	No	0	Yes	1	Yes	1	No	0	2	No	0	No	0	No	0	No	1	No	0	No	0	1	No	0	No	0	No
230	>66	Centro	9ºano/4ºano antigo	Não	0	17	Goats	17	"less 50"	Meat	Extensive	Veterinary employed	No	No	The implementation of biosecurity measures has no impact on the management of the farm	No	0	Yes	0	No	0	0	No	0	No	0	Yes	1	No	0	1	No	0	No	0	No	0	No	1	Yes	1	No	0	2	No	0	No	0	No
7	>66	Norte	9ºano/4ºano antigo	Sim	0	32	Goats	32	"less 50"	Meat	Semi-intensive	When necessary	Do not know	No	The implementation of biosecurity measures has no impact on the management of the farm	Yes	1	No	1	No	0	2	No	0	No	0	Yes	1	No	0	1	No	0	No	0	No	0	No	1	No	0	No	0	1	Yes	1	No	0	No
9	>66	Norte	9ºano/4ºano antigo	Não	34	0	Sheep	34	"less 50"	Meat	Semi-intensive	When necessary	Yes	No	Increase the economic performance of the farm	Yes	1	No	1	No	0	2	No	0	No	0	Yes	1	No	0	1	No	0	No	0	No	0	No	1	No	0	No	0	1	No	0	No	0	No
115	>66	Norte	9ºano/4ºano antigo	Sim	23	76	Sheep & Goats	99	"51-100"	Meat & milk	Extensive	When necessary	Do not know	No	The implementation of biosecurity measures has no impact on the management of the farm	No	0	No	1	No	0	1	No	0	No	0	Yes	1	No	0	1	No	0	Yes	1	Yes	1	Yes	1	No	0	No	0	3	No	0	No	0	No
123	>66	Norte	9ºano/4ºano antigo	Sim	10	32	Sheep & Goats	42	"less 50"	Meat	Semi-intensive	When necessary	Yes	No	Increase the economic performance of the farm	No	0	No	1	Yes	1	2	No	0	Yes	1	Yes	1	Yes	1	3	No	0	No	0	No	0	No	1	No	0	No	0	1	No	0	No	0	No
153	>66	Norte	9ºano/4ºano antigo	Sim	0	15	Goats	15	"less 50"	Milk	Semi-intensive	When necessary	Do not know	No	The implementation of biosecurity measures has no impact on the management of the farm	Yes	1	No	1	No	0	2	No	0	Yes	1	Yes	1	No	0	2	No	0	No	0	No	0	No	1	Yes	1	No	0	2	No	0	No	0	No
241	>66	Norte	9ºano/4ºano antigo	Não	0	5	Goats	5	"less 50"	Meat	Semi-intensive	When necessary	Do not know	No	The implementation of biosecurity measures has no impact on the management of the farm	No	0	No	1	No	0	1	No	0	Yes	1	Yes	1	Yes	1	3	No	0	No	0	No	0	No	1	Yes	1	No	0	2	No	0	No	0	No
1	26-35	Centro	Ensino superior	Sim	0	325	Goats	325	"over 301"	Meat & milk	Extensive	Veterinary employed	Yes	Yes	Increase the economic performance of the farm	No	0	Yes	0	No	0	0	No	0	Yes	1	Yes	1	Yes	1	3	No	0	No	0	Yes	1	Yes	1	No	0	No	0	2	No	0	No	0	No
3	46-55	Alentejo	Ensino superior	Sim	200	270	Sheep & Goats	470	"over 301"	Meat	Extensive	Veterinary employed	Yes	Yes	Increase the economic performance of the farm	No	0	Yes	0	No	0	0	No	0	Yes	1	No	0	Yes	1	2	Yes	1	Yes	1	No	0	Yes	1	No	0	No	0	3	No	0	No	0	Yes
6	>66	Norte	9ºano/4ºano antigo	Sim	21	0	Sheep	21	"less 50"	Meat	Semi-intensive	When necessary	Do not know	No	The implementation of biosecurity measures has no impact on the management of the farm	Yes	1	Yes	0	No	0	1	No	0	No	0	Yes	1	No	0	1	No	0	No	0	No	0	No	1	No	0	No	0	1	No	0	No	0	No
48	46-55	Alentejo	9ºano/4ºano antigo	Sim	24	0	Sheep	24	"less 50"	Meat & milk	Extensive	When necessary	Yes	No	Improve the quality and safety of products	Yes	1	Yes	0	No	0	1	No	0	No	0	No	0	No	0	0	No	0	No	0	No	0	No	1	No	0	No	0	1	No	0	No	0	No
59	<25	Centro	Ensino superior	Não	40	0	Sheep	40	"less 50"	Meat	Semi-intensive	Veterinary employed	Yes	Yes	Increase the economic performance of the farm	No	0	Yes	0	No	0	0	No	0	Yes	1	Yes	1	Yes	1	3	Yes	1	No	0	No	0	No	1	No	0	No	0	2	Yes	1	No	0	No
64	46-55	Centro	12ºano	Sim	370	0	Sheep	370	"over 301"	Meat	Semi-intensive	When necessary	No	No	The implementation of biosecurity measures has no impact on the management of the farm	Yes	1	Yes	0	No	0	1	No	0	No	0	No	0	Yes	1	1	No	0	No	0	No	0	No	1	Yes	1	No	0	2	No	0	No	0	Yes
107	46-55	Norte	9ºano/4ºano antigo	Não	21	0	Sheep	21	"less 50"	Meat	Semi-intensive	When necessary	No	No	The implementation of biosecurity measures has no impact on the management of the farm	Yes	1	Yes	0	No	0	1	No	0	No	0	Yes	1	No	0	1	No	0	No	0	No	0	No	1	Yes	1	No	0	2	Yes	1	No	0	No
116	>66	Norte	9ºano/4ºano antigo	Sim	43	0	Sheep	43	"less 50"	Milk	Semi-intensive	When necessary	Yes	No	Improve the animal welfare	No	0	Yes	0	No	0	0	No	0	No	0	No	0	No	0	0	No	0	No	0	No	0	No	1	No	0	No	0	1	No	0	No	0	No
119	>66	Centro	9ºano/4ºano antigo	Não	370	0	Sheep	370	"over 301"	Meat & milk	Extensive	When necessary	Yes	No	Increase the economic performance of the farm	No	0	Yes	0	No	0	0	No	0	No	0	Yes	1	Yes	1	2	No	0	No	0	No	0	No	1	Yes	1	No	0	2	No	0	No	0	No
139	46-55	Centro	Ensino superior	Sim	0	15	Goats	15	"less 50"	Meat	Extensive	When necessary	Yes	Yes	Improve the animal welfare	No	0	Yes	0	No	0	0	No	0	Yes	1	No	0	No	0	1	No	0	No	0	No	0	No	1	No	0	No	0	1	No	0	No	0	No
159	36-45	Centro	Ensino superior	Não	0	6	Goats	6	"less 50"	Meat & milk	Extensive	When necessary	Yes	Yes	Increase the economic performance of the farm	Yes	1	Yes	0	No	0	1	No	0	Yes	1	Yes	1	Yes	1	3	No	0	No	0	No	0	No	1	No	0	No	0	1	No	0	No	0	No
198	46-55	Norte	9ºano/4ºano antigo	Não	7	0	Sheep	7	"less 50"	Meat	Semi-intensive	When necessary	Do not know	No	The implementation of biosecurity measures has no impact on the management of the farm	Yes	1	Yes	0	No	0	1	No	0	Yes	1	Yes	1	Yes	1	3	No	0	No	0	No	0	No	1	No	0	No	0	1	No	0	No	0	No
204	>66	Norte	9ºano/4ºano antigo	Sim	0	5	Goats	5	"less 50"	Meat	Semi-intensive	When necessary	Do not know	No	The implementation of biosecurity measures has no impact on the management of the farm	No	0	Yes	0	No	0	0	No	0	Yes	1	Yes	1	Yes	1	3	No	0	No	0	No	0	No	1	Yes	1	No	0	2	No	0	No	0	No
215	>66	Norte	9ºano/4ºano antigo	Sim	0	6	Goats	6	"less 50"	Milk	Semi-intensive	When necessary	Do not know	No	The implementation of biosecurity measures has no impact on the management of the farm	Yes	1	Yes	0	No	0	1	No	0	Yes	1	Yes	1	Yes	1	3	No	0	No	0	No	0	No	1	Yes	1	No	0	2	No	0	No	0	No
217	46-55	Norte	9ºano/4ºano antigo	Sim	5	4	Sheep & Goats	9	"less 50"	Meat	Semi-intensive	When necessary	No	No	The implementation of biosecurity measures has no impact on the management of the farm	Yes	1	Yes	0	No	0	1	No	0	No	0	Yes	1	Yes	1	2	No	0	No	0	No	0	No	1	Yes	1	No	0	2	No	0	No	0	No
147	>66	Norte	9ºano/4ºano antigo	Sim	12	0	Sheep	12	"less 50"	Meat	Semi-intensive	When necessary	Do not know	No	The implementation of biosecurity measures has no impact on the management of the farm	Yes	1	Yes	0	No	0	1	No	0	Yes	1	Yes	1	No	0	2	No	0	No	0	No	0	No	1	No	0	No	0	1	Yes	1	No	0	No
93	>66	Norte	9ºano/4ºano antigo	Não	114	0	Sheep	114	"101-150"	Milk	Extensive	When necessary	Do not know	No	The implementation of biosecurity measures has no impact on the management of the farm	Yes	1	No	1	Yes	1	3	No	0	Yes	1	Yes	1	Yes	1	3	No	0	No	0	No	0	No	1	No	0	No	0	1	No	0	Yes	1	No
99	<25	Norte	Ensino superior	Sim	35	0	Sheep	35	"less 50"	Meat	Intensive	When necessary	Yes	Yes	The implementation of biosecurity measures has no impact on the management of the farm	No	0	No	1	No	0	1	No	0	No	0	Yes	1	No	0	1	No	0	No	0	No	0	No	1	No	0	No	0	1	No	0	No	0	No
168	>66	Norte	9ºano/4ºano antigo	Sim	1	0	Sheep	1	"less 50"	Meat	Semi-intensive	When necessary	Do not know	No	The implementation of biosecurity measures has no impact on the management of the farm	Yes	1	No	1	No	0	2	No	0	Yes	1	Yes	1	Yes	1	3	No	0	No	0	No	0	No	1	No	0	No	0	1	No	0	No	0	No
179	>66	Norte	9ºano/4ºano antigo	Sim	15	0	Sheep	15	"less 50"	Meat	Semi-intensive	When necessary	Yes	No	Improve the animal welfare	Yes	1	No	1	No	0	2	No	0	Yes	1	Yes	1	No	0	2	No	0	No	0	No	0	No	1	No	0	No	0	1	No	0	No	0	No
180	26-35	Norte	9ºano/4ºano antigo	Sim	14	0	Sheep	14	"less 50"	Milk	Semi-intensive	When necessary	Yes	No	Increase the economic performance of the farm	Yes	1	No	1	No	0	2	No	0	Yes	1	Yes	1	No	0	2	No	0	No	0	No	0	No	1	No	0	No	0	1	No	0	No	0	No
203	26-35	Norte	9ºano/4ºano antigo	Sim	0	5	Goats	5	"less 50"	Milk	Semi-intensive	When necessary	Do not know	No	The implementation of biosecurity measures has no impact on the management of the farm	No	0	No	1	No	0	1	No	0	Yes	1	Yes	1	Yes	1	3	No	0	No	0	No	0	No	1	Yes	1	No	0	2	No	0	No	0	No
206	>66	Norte	9ºano/4ºano antigo	Sim	1	0	Sheep	1	"less 50"	Meat	Semi-intensive	When necessary	Do not know	No	The implementation of biosecurity measures has no impact on the management of the farm	No	0	No	1	No	0	1	No	0	Yes	1	Yes	1	Yes	1	3	No	0	No	0	No	0	No	1	Yes	1	No	0	2	Yes	1	No	0	No
67	46-55	Norte	9ºano/4ºano antigo	Sim	42	0	Sheep	42	"less 50"	Meat	Semi-intensive	When necessary	Do not know	No	The implementation of biosecurity measures has no impact on the management of the farm	No	0	No	1	No	0	1	No	0	No	0	No	0	Yes	1	1	No	0	No	0	No	0	No	1	No	0	Yes	1	2	No	0	No	0	No
216	>66	Norte	9ºano/4ºano antigo	Sim	0	2	Goats	2	"less 50"	Milk	Semi-intensive	When necessary	Do not know	No	The implementation of biosecurity measures has no impact on the management of the farm	No	0	No	1	No	0	1	No	0	Yes	1	Yes	1	Yes	1	3	No	0	No	0	No	0	No	1	Yes	1	No	0	2	No	0	No	0	No
207	>66	Norte	9ºano/4ºano antigo	Sim	0	1	Goats	1	"less 50"	Meat	Semi-intensive	When necessary	Do not know	No	The implementation of biosecurity measures has no impact on the management of the farm	No	0	No	1	No	0	1	No	0	Yes	1	Yes	1	Yes	1	3	No	0	No	0	No	0	No	1	Yes	1	No	0	2	No	0	No	0	No
88	46-55	Centro	12ºano	Não	0	145	Goats	145	"101-150"	Milk	Semi-intensive	Veterinary employed	Yes	Yes	Increase the economic performance of the farm	No	0	Yes	0	No	0	0	No	0	No	0	No	0	No	0	0	No	0	No	0	Yes	1	Yes	1	Yes	1	No	0	3	No	0	No	0	No
96	>66	Centro	9ºano/4ºano antigo	Não	0	80	Goats	80	"51-100"	Meat	Extensive	When necessary	No	No	The implementation of biosecurity measures has no impact on the management of the farm	No	0	Yes	0	No	0	0	No	0	No	0	Yes	1	Yes	1	2	No	0	No	0	No	0	No	1	No	0	No	0	1	No	0	No	0	No
104	46-55	Norte	9ºano/4ºano antigo	Sim	35	0	Sheep	35	"less 50"	Meat	Semi-intensive	When necessary	Do not know	No	The implementation of biosecurity measures has no impact on the management of the farm	No	0	Yes	0	No	0	0	No	0	No	0	Yes	1	No	0	1	No	0	No	0	No	0	No	1	No	0	No	0	1	No	0	No	0	No
126	56-65	Centro	9ºano/4ºano antigo	Sim	400	250	Sheep & Goats	650	"over 301"	Meat & milk	Semi-intensive	Veterinary employed	Yes	Yes	Improve the animal welfare	No	0	Yes	0	No	0	0	No	0	Yes	1	Yes	1	Yes	1	3	No	0	No	0	Yes	1	Yes	1	Yes	1	No	0	3	Yes	1	No	0	No
136	36-45	Alentejo	12ºano	Não	420	0	Sheep	420	"over 301"	Meat	Extensive	When necessary	No	No	The implementation of biosecurity measures has no impact on the management of the farm	No	0	Yes	0	No	0	0	No	0	No	0	No	0	Yes	1	1	No	0	No	0	No	0	No	1	No	0	No	0	1	No	0	No	0	No
145	>66	Norte	9ºano/4ºano antigo	Sim	0	12	Goats	12	"less 50"	Meat	Semi-intensive	When necessary	Yes	No	Increase the economic performance of the farm	No	0	Yes	0	No	0	0	No	0	Yes	1	Yes	1	No	0	2	No	0	No	0	No	0	No	1	No	0	No	0	1	Yes	1	No	0	No
200	>66	Norte	9ºano/4ºano antigo	Sim	5	0	Sheep	5	"less 50"	Meat	Semi-intensive	When necessary	No	No	The implementation of biosecurity measures has no impact on the management of the farm	No	0	No	1	No	0	1	No	0	Yes	1	Yes	1	Yes	1	3	No	0	No	0	No	0	No	1	No	0	No	0	1	No	0	No	0	No
82	46-55	Norte	12ºano	Sim	130	0	Sheep	130	"101-150"	Meat & milk	Semi-intensive	When necessary	Yes	Yes	Improve the quality and safety of products	No	0	Yes	0	No	0	0	No	0	Yes	1	Yes	1	Yes	1	3	No	0	Yes	1	Yes	1	Yes	1	No	0	No	0	3	No	0	No	0	No
101	>66	Norte	9ºano/4ºano antigo	Não	17	0	Sheep	17	"less 50"	Meat	Semi-intensive	When necessary	Do not know	No	The implementation of biosecurity measures has no impact on the management of the farm	No	0	Yes	0	No	0	0	No	0	No	0	Yes	1	No	0	1	No	0	No	0	No	0	No	1	No	0	No	0	1	No	0	No	0	No
105	46-55	Norte	9ºano/4ºano antigo	Sim	0	27	Goats	27	"less 50"	Milk	Semi-intensive	When necessary	Do not know	No	The implementation of biosecurity measures has no impact on the management of the farm	No	0	Yes	0	No	0	0	No	0	No	0	Yes	1	No	0	1	No	0	No	0	No	0	No	1	Yes	1	No	0	2	No	0	No	0	No
117	>66	Alentejo	9ºano/4ºano antigo	Não	42	0	Sheep	42	"less 50"	Meat	Extensive	When necessary	No	No	The implementation of biosecurity measures has no impact on the management of the farm	No	0	Yes	0	No	0	0	No	0	Yes	1	Yes	1	Yes	1	3	Yes	1	No	0	No	0	No	1	No	0	No	0	2	No	0	No	0	No
148	>66	Norte	9ºano/4ºano antigo	Não	0	14	Goats	14	"less 50"	Meat	Semi-intensive	When necessary	No	No	The implementation of biosecurity measures has no impact on the management of the farm	No	0	Yes	0	No	0	0	No	0	Yes	1	Yes	1	No	0	2	Yes	1	No	0	No	0	No	1	No	0	No	0	2	No	0	No	0	No
109	>66	Norte	9ºano/4ºano antigo	Não	30	0	Sheep	30	"less 50"	Meat	Semi-intensive	When necessary	No	No	The implementation of biosecurity measures has no impact on the management of the farm	No	0	Yes	0	No	0	0	No	0	No	0	Yes	1	No	0	1	No	0	No	0	No	0	No	1	No	0	No	0	1	No	0	No	0	No
8	>66	Norte	9ºano/4ºano antigo	Sim	16	0	Sheep	16	"less 50"	Meat	Semi-intensive	When necessary	Do not know	No	The implementation of biosecurity measures has no impact on the management of the farm	Yes	1	Yes	0	No	0	1	No	0	No	0	Yes	1	No	0	1	No	0	No	0	No	0	No	1	No	0	No	0	1	No	0	No	0	No
69	56-65	Centro	Ensino superior	Sim	250	250	Sheep & Goats	500	"over 301"	Meat & milk	Extensive	When necessary	No	No	The implementation of biosecurity measures has no impact on the management of the farm	No	0	Yes	0	Yes	1	1	No	0	No	0	Yes	1	No	0	1	No	0	Yes	1	Yes	1	Yes	1	Yes	1	No	0	4	No	0	No	0	No
71	>66	Norte	9ºano/4ºano antigo	Não	0	67	Goats	67	"51-100"	Meat	Extensive	When necessary	Do not know	No	The implementation of biosecurity measures has no impact on the management of the farm	Yes	1	Yes	0	No	0	1	No	0	Yes	1	Yes	1	No	0	2	Yes	1	Yes	1	Yes	1	Yes	1	Yes	1	No	0	5	No	0	Yes	1	No
79	36-45	Centro	12ºano	Não	120	0	Sheep	120	"101-150"	Meat & milk	Extensive	When necessary	Yes	Yes	The implementation of biosecurity measures has no impact on the management of the farm	Yes	1	Yes	0	No	0	1	No	0	Yes	1	Yes	1	Yes	1	3	Yes	1	Yes	1	No	0	No	1	No	0	No	0	3	Yes	1	Yes	1	Yes
118	46-55	Centro	9ºano/4ºano antigo	Sim	0	200	Goats	200	"151-200"	Meat & milk	Extensive	When necessary	Yes	No	Improve the quality and safety of products	No	0	Yes	0	No	0	0	No	0	No	0	Yes	1	Yes	1	2	Yes	1	No	0	Yes	1	Yes	1	No	0	No	0	3	No	0	No	0	No
141	>66	Norte	9ºano/4ºano antigo	Não	0	12	Goats	12	"less 50"	Meat	Semi-intensive	When necessary	Do not know	No	The implementation of biosecurity measures has no impact on the management of the farm	No	0	Yes	0	No	0	0	No	0	Yes	1	Yes	1	No	0	2	No	0	No	0	No	0	No	1	No	0	No	0	1	Yes	1	No	0	No
60	>66	Norte	9ºano/4ºano antigo	Não	0	50	Goats	50	"less 50"	Meat	Semi-intensive	When necessary	Do not know	No	The implementation of biosecurity measures has no impact on the management of the farm	Yes	1	Yes	0	No	0	1	Yes	1	Yes	1	Yes	1	Yes	1	4	Yes	1	No	0	No	0	Yes	1	Yes	1	Yes	1	4	No	0	No	0	No
120	>66	Norte	9ºano/4ºano antigo	Não	64	43	Sheep & Goats	107	"101-150"	Meat	Semi-intensive	When necessary	Do not know	No	The implementation of biosecurity measures has no impact on the management of the farm	Yes	1	No	1	No	0	2	No	0	Yes	1	Yes	1	Yes	1	3	Yes	1	No	0	Yes	1	Yes	1	Yes	1	Yes	1	5	No	0	Yes	1	No
275	>66	Norte	9ºano/4ºano antigo	Sim	10	0	Sheep	10	"less 50"	Meat	Semi-intensive	When necessary	Do not know	No	The implementation of biosecurity measures has no impact on the management of the farm	Yes	1	No	1	No	0	2	No	0	No	0	Yes	1	Yes	1	2	No	0	No	0	No	0	No	1	No	0	No	0	1	No	0	No	0	No
51	46-55	Norte	9ºano/4ºano antigo	Sim	0	170	Goats	170	"151-200"	Meat	Semi-intensive	When necessary	Yes	Yes	Increase the economic performance of the farm	No	0	Yes	0	No	0	0	No	0	Yes	1	Yes	1	No	0	2	Yes	1	No	0	Yes	1	Yes	1	Yes	1	No	0	4	Yes	1	No	0	No
94	46-55	Norte	9ºano/4ºano antigo	Sim	78	0	Sheep	78	"51-100"	Meat & milk	Extensive	When necessary	Yes	No	Increase the economic performance of the farm	No	0	Yes	0	No	0	0	No	0	No	0	No	0	Yes	1	1	No	0	No	0	No	0	No	1	Yes	1	No	0	2	No	0	No	0	No
95	56-65	Alentejo	9ºano/4ºano antigo	Não	330	0	Sheep	330	"over 301"	Meat & milk	Extensive	Veterinary employed	Yes	No	Increase the economic performance of the farm	No	0	Yes	0	No	0	0	No	0	Yes	1	Yes	1	Yes	1	3	No	0	Yes	1	Yes	1	Yes	1	Yes	1	No	0	4	No	0	No	0	No
98	46-55	Norte	9ºano/4ºano antigo	Sim	17	0	Sheep	17	"less 50"	Meat	Semi-intensive	When necessary	No	No	The implementation of biosecurity measures has no impact on the management of the farm	Yes	1	Yes	0	No	0	1	No	0	No	0	Yes	1	No	0	1	No	0	No	0	No	0	No	1	No	0	No	0	1	No	0	No	0	No
114	36-45	Centro	Ensino superior	Não	35	0	Sheep	35	"less 50"	Meat & milk	Extensive	When necessary	Yes	Yes	Improve the animal welfare	Yes	1	Yes	0	No	0	1	No	0	No	0	Yes	1	No	0	1	No	0	No	0	No	0	No	1	Yes	1	No	0	2	No	0	No	0	No
52	56-65	Centro	Ensino superior	Sim	82	38	Sheep & Goats	120	"101-150"	Meat & milk	Semi-intensive	Veterinary employed	Yes	Yes	Improve the animal welfare	No	0	Yes	0	No	0	0	No	0	Yes	1	Yes	1	No	0	2	Yes	1	Yes	1	Yes	1	No	1	No	0	No	0	4	No	0	No	0	No
73	36-45	Centro	Ensino superior	Sim	0	500	Goats	500	"over 301"	Milk	Intensive	Veterinary employed	Yes	Yes	Improve the quality and safety of products	Yes	1	Yes	0	No	0	1	Yes	1	Yes	1	Yes	1	Yes	1	4	Yes	1	Yes	1	Yes	1	Yes	1	Yes	1	Yes	1	6	No	0	No	0	No
89	56-65	Centro	9ºano/4ºano antigo	Não	195	0	Sheep	195	"151-200"	Meat	Extensive	Veterinary employed	No	No	The implementation of biosecurity measures has no impact on the management of the farm	No	0	Yes	0	Yes	1	1	Yes	1	Yes	1	Yes	1	No	0	3	No	0	No	0	Yes	1	Yes	1	Yes	1	No	0	3	Yes	1	No	0	No
90	56-65	Centro	9ºano/4ºano antigo	Não	100	100	Sheep & Goats	200	"151-200"	Meat	Extensive	Veterinary employed	No	No	The implementation of biosecurity measures has no impact on the management of the farm	Yes	1	Yes	0	No	0	1	No	0	No	0	Yes	1	Yes	1	2	Yes	1	No	0	Yes	1	Yes	1	Yes	1	No	0	4	No	0	No	0	No
125	>66	Alentejo	Ensino superior	Sim	0	280	Goats	280	"251-300"	Meat & milk	Semi-intensive	Veterinary employed	Yes	No	Increase the economic performance of the farm	No	0	Yes	0	No	0	0	No	0	Yes	1	Yes	1	Yes	1	3	Yes	1	Yes	1	Yes	1	Yes	1	Yes	1	Yes	1	6	No	0	Yes	1	Yes
144	46-55	Norte	9ºano/4ºano antigo	Sim	13	0	Sheep	13	"less 50"	Meat	Semi-intensive	When necessary	No	No	The implementation of biosecurity measures has no impact on the management of the farm	No	0	Yes	0	No	0	0	No	0	Yes	1	Yes	1	No	0	2	No	0	No	0	No	0	No	1	No	0	No	0	1	No	0	No	0	No
55	46-55	Norte	9ºano/4ºano antigo	Não	25	25	Sheep & Goats	50	"less 50"	Meat	Semi-intensive	When necessary	No	No	The implementation of biosecurity measures has no impact on the management of the farm	No	0	Yes	0	No	0	0	No	0	No	0	Yes	1	No	0	1	No	0	No	0	No	0	No	1	No	0	No	0	1	Yes	1	No	0	No
92	56-65	Centro	9ºano/4ºano antigo	Sim	0	175	Goats	175	"151-200"	Meat & milk	Extensive	Veterinary employed	Yes	Yes	Improve the quality and safety of products	No	0	Yes	0	No	0	0	No	0	Yes	1	Yes	1	Yes	1	3	Yes	1	Yes	1	Yes	1	No	1	No	0	No	0	4	No	0	No	0	No
97	>66	Alentejo	9ºano/4ºano antigo	Não	270	0	Sheep	270	"251-300"	Meat	Extensive	Veterinary employed	Yes	No	The implementation of biosecurity measures has no impact on the management of the farm	No	0	Yes	0	No	0	0	No	0	Yes	1	Yes	1	Yes	1	3	Yes	1	No	0	No	0	No	1	No	0	No	0	2	No	0	No	0	Yes
132	46-55	Norte	9ºano/4ºano antigo	Sim	70	0	Sheep	70	"51-100"	Meat	Semi-intensive	When necessary	No	No	The implementation of biosecurity measures has no impact on the management of the farm	Yes	1	Yes	0	No	0	1	No	0	Yes	1	Yes	1	Yes	1	3	Yes	1	Yes	1	Yes	1	Yes	1	No	0	No	0	4	Yes	1	Yes	1	No
151	46-55	Norte	9ºano/4ºano antigo	Sim	12	0	Sheep	12	"less 50"	Milk	Semi-intensive	When necessary	No	No	The implementation of biosecurity measures has no impact on the management of the farm	No	0	Yes	0	No	0	0	No	0	Yes	1	Yes	1	No	0	2	No	0	No	0	No	0	No	1	No	0	No	0	1	No	0	No	0	No
174	>66	Norte	9ºano/4ºano antigo	Sim	15	0	Sheep	15	"less 50"	Meat	Semi-intensive	When necessary	Do not know	No	The implementation of biosecurity measures has no impact on the management of the farm	Yes	1	No	1	No	0	2	No	0	Yes	1	Yes	1	No	0	2	No	0	No	0	No	0	No	1	No	0	No	0	1	No	0	No	0	No
4	36-45	Alentejo	Ensino superior	Sim	430	0	Sheep	430	"over 301"	Milk	Semi-intensive	Veterinary employed	Yes	Yes	Increase the economic performance of the farm	No	0	Yes	0	No	0	0	Yes	1	Yes	1	Yes	1	Yes	1	4	Yes	1	Yes	1	Yes	1	Yes	1	Yes	1	Yes	1	6	Yes	1	Yes	1	Yes
75	36-45	Alentejo	12ºano	Não	120	0	Sheep	120	"101-150"	Meat	Extensive	When necessary	Yes	Yes	The implementation of biosecurity measures has no impact on the management of the farm	Yes	1	Yes	0	No	0	1	Yes	1	Yes	1	Yes	1	Yes	1	4	Yes	1	Yes	1	Yes	1	Yes	1	Yes	1	Yes	1	6	Yes	1	Yes	1	No
129	56-65	Centro	9ºano/4ºano antigo	Não	0	161	Goats	161	"151-200"	Meat & milk	Extensive	Veterinary employed	Yes	No	The implementation of biosecurity measures has no impact on the management of the farm	Yes	1	Yes	0	No	0	1	Yes	1	Yes	1	Yes	1	Yes	1	4	Yes	1	Yes	1	Yes	1	Yes	1	Yes	1	Yes	1	6	Yes	1	Yes	1	No
5	46-55	Norte	9ºano/4ºano antigo	Sim	45	0	Sheep	45	"less 50"	Meat	Semi-intensive	When necessary	No	No	The implementation of biosecurity measures has no impact on the management of the farm	No	0	No	1	No	0	1	Yes	1	Yes	1	Yes	1	Yes	1	4	Yes	1	Yes	1	Yes	1	Yes	1	Yes	1	No	0	5	No	0	Yes	1	No
128	46-55	Centro	12ºano	Sim	0	600	Goats	600	"over 301"	Milk	Intensive	Veterinary employed	Yes	Yes	Increase the economic performance of the farm	Yes	1	Yes	0	No	0	1	Yes	1	Yes	1	Yes	1	Yes	1	4	Yes	1	Yes	1	Yes	1	Yes	1	Yes	1	Yes	1	6	Yes	1	Yes	1	Yes
70	>66	Norte	9ºano/4ºano antigo	Sim	0	165	Goats	165	"151-200"	Meat	Extensive	When necessary	Yes	Yes	Increase the economic performance of the farm	Yes	1	Yes	0	No	0	1	No	0	Yes	1	Yes	1	Yes	1	3	No	0	Yes	1	Yes	1	Yes	1	Yes	1	Yes	1	5	Yes	1	No	0	No
137	46-55	Alentejo	Ensino superior	Não	780	0	Sheep	780	"over 301"	Meat & milk	Extensive	Veterinary employed	Yes	Yes	Increase the economic performance of the farm	No	0	Yes	0	Yes	1	1	Yes	1	Yes	1	Yes	1	Yes	1	4	Yes	1	Yes	1	Yes	1	Yes	1	Yes	1	Yes	1	6	Yes	1	Yes	1	Yes
76	>66	Norte	9ºano/4ºano antigo	Sim	73	0	Sheep	73	"51-100"	Meat	Extensive	When necessary	Yes	No	The implementation of biosecurity measures has no impact on the management of the farm	No	0	Yes	0	No	0	0	Yes	1	Yes	1	Yes	1	Yes	1	4	Yes	1	Yes	1	Yes	1	Yes	1	Yes	1	No	0	5	No	0	Yes	1	No
[truncated: 42 more columns]
